# Supplementary material for: Modifying Role of GSTP1 Polymorphism on the Association between Tea Fluoride Exposure and the Brick-Tea Type Fluorosis
Source: PLoS One. 2015 Jun 5;10(6):e0128280. doi: 10.1371/journal.pone.0128280 (PMC4457801; doi:10.1371/journal.pone.0128280)
Supplement: S1 Dataset — (XLS) [file pone.0128280.s001.xls]

## Sheet: Sheet1
area	number	sex	age	race	urine fluoride	intake of fluoride per day	skeletal fluorosis	skeletal fluorosis grade	polymorphism of GSTP1
Inner Mongolia	1-001	male	72	Han	1.24841	0.191481	No	No	AA
Inner Mongolia	1-003	male	62	Han	0.493702	0.844607	No	No	AA
Inner Mongolia	1-004	female	59	Han	0.376664	3.24776	No	No	GG
Inner Mongolia	1-005	female	52	Russian	0.785076	0.361692	No	No	AG
Inner Mongolia	1-006	female	69	Han	0.474982	3.38116	Yes	mild	AA
Inner Mongolia	1-007	male	72	Han	0.513159	3.43295	Yes	mild	AG
Inner Mongolia	1-010	female	50	Russian	0.699117	3.68526	No	No	AA
Inner Mongolia	1-012	male	49	Russian	1.34876	4.56669	No	No	AG
Inner Mongolia	1-013	male	75	Russian	0.62257	0.850366	No	No	AA
Inner Mongolia	1-014	male	58	Russian	0.699117	3.68526	No	No	AA
Inner Mongolia	1-015	female	54	Russian	0.881604	3.93286	No	No	AG
Inner Mongolia	1-017	female	47	Russian	0.418244	3.30417	No	No	AA
Inner Mongolia	1-019a	male	56	Russian	0.991797	0.169131	No	No	AG
Inner Mongolia	1-022	female	61	Han	0.699117	3.68526	No	No	AA
Inner Mongolia	1-024	male	77	Russian	0.755309	0.0924392	No	No	AA
Inner Mongolia	1-026	male	45	Russian	0.816017	0.102346	Yes	mild	AG
Inner Mongolia	1-027	male	56	Han	0.62257	0.55324	No	No	AA
Inner Mongolia	1-028	female	57	Mongolian	0.916349	3.98	No	No	GG
Inner Mongolia	1-029	female	43	Russian	0.916349	3.98	No	No	AG
Inner Mongolia	1-032	female	51	Han	0.493702	3.40655	No	No	AA
Inner Mongolia	1-033	male	48	Han	0.647106	3.61469	Yes	mild	GG
Inner Mongolia	1-034	male	53	Han	0.699117	3.68526	No	No	AG
Inner Mongolia	1-035	female	48	Russian	1.15554	4.30453	No	No	AG
Inner Mongolia	1-036	female	52	Han	1.15554	4.30453	No	No	AG
Inner Mongolia	1-037	female	44	Han	0.287371	3.12661	No	No	AG
Inner Mongolia	1-038	female	50	Han	0.699117	3.68526	Yes	mild	AA
Inner Mongolia	1-039	female	37	Han	1.45716	4.71378	No	No	AG
Inner Mongolia	1-041	male	51	Han	1.57428	4.87269	No	No	AG
Inner Mongolia	1-042	male	51	Russian	0.493702	3.40655	No	No	AG
Inner Mongolia	1-043	male	56	Han	0.755309	3.7615	Yes	mild	AG
Inner Mongolia	1-046	male	44	Russian	1.70081	5.04436	No	No	AG
Inner Mongolia	1-048	male	61	Russian	0.513159	3.43295	No	No	AG
Inner Mongolia	1-049	male	66	Russian	2.08543	1.10935	No	No	AG
Inner Mongolia	1-052	male	58	Han	0.952463	0.522843	No	No	AG
Inner Mongolia	1-054	male	50	Russian	0.513159	0.27171	No	No	AG
Inner Mongolia	1-055	female	43	Russian	0.598964	3.54937	No	No	AG
Inner Mongolia	1-056	male	54	Russian	2.08543	1.90175	Yes	mild	AA
Inner Mongolia	1-059	female	40	Russian	1.61307	0.237984	No	No	AA
Inner Mongolia	1-060	female	77	Han	0.439646	3.33321	No	No	AA
Inner Mongolia	1-063	female	48	Russian	0.98	2.76	No	No	AG
Inner Mongolia	1-065	female	49	Han	0.33123	0.0983103	No	No	AA
Inner Mongolia	1-069	male	39	Han	1.0049	4.10015	No	No	AG
Inner Mongolia	1-073	male	46	Russian	1.70081	0.793931	No	No	AG
Inner Mongolia	1-074	female	70	Russian	1.1278	4.2669	Yes	mild	AA
Inner Mongolia	1-076	female	31	Mongolian	0.698136	3.68393	No	No	AA
Inner Mongolia	1-078	male	41	Russian	1.3578	4.57896	No	No	AG
Inner Mongolia	1-079	female	55	Han	1.63633	0.27171	No	No	AG
Inner Mongolia	1-083	male	33	Han	0.969485	4.0521	No	No	AG
Inner Mongolia	1-085	male	25	Han	0.921605	3.98713	No	No	AA
Inner Mongolia	1-086	female	34	Russian	1.24841	4.43055	No	No	AA
Inner Mongolia	1-089	female	54	Russian	1.14457	4.28965	No	No	AA
Inner Mongolia	1-090	male	54	Russian	1.34876	4.56669	No	No	AG
Inner Mongolia	1-091	female	42	Han	1.03172	4.13654	No	No	AA
Inner Mongolia	1-023	female	54	Han	2.08543	1.90175	No	No	AA
Inner Mongolia	1-040	female	41	Russian	0.916349	0.0303089	No	No	AG
Inner Mongolia	2-001	female	76	Han	1.45716	0.17705	No	No	AG
Inner Mongolia	2-002	male	77	Han	0.815145	0.17705	Yes	moderate	AA
Inner Mongolia	2-003	female	73	Han	1.11172	4.24509	No	No	AA
Inner Mongolia	2-004	male	51	Han	1.04373	4.15283	No	No	AA
Inner Mongolia	2-006	female	61	Han	1.20108	4.36632	No	No	AA
Inner Mongolia	2-008	female	50	Han	1.55464	4.84604	Yes	mild	GG
Inner Mongolia	2-009	male	15	Han	0.329986	3.18443	No	No	AA
Inner Mongolia	2-010	female	40	Han	0.301497	0.531149	No	No	AG
Inner Mongolia	2-011	female	42	Russian	0.76934	0.531149	No	No	AA
Inner Mongolia	2-012	male	59	Han	1.11172	4.24509	No	No	AG
Inner Mongolia	2-013	female	59	Han	0.408896	3.29149	No	No	AA
Inner Mongolia	2-014	male	49	Han	1.62042	0.531149	No	No	AA
Inner Mongolia	2-015	female	44	Han	1.24841	0.531149	No	No	AA
Inner Mongolia	2-016	male	69	Mongolian	2.52072	0.531149	No	No	AA
Inner Mongolia	2-017	female	49	Han	1.24841	4.43055	No	No	AG
Inner Mongolia	2-020	female	77	Han	0.816017	3.84387	No	No	AG
Inner Mongolia	2-021	female	60	Han	1.15554	0.0708199	No	No	AA
Inner Mongolia	2-022	male	65	Han	0.576266	0.21246	No	No	AA
Inner Mongolia	2-023a	female	54	Russian	1.02902	0.354099	No	No	AA
Inner Mongolia	2-024	male	83	Russian	1.25516	0.354099	No	No	AA
Inner Mongolia	2-025	female	63	Russian	0.322704	0.424919	No	No	AG
Inner Mongolia	2-026	female	73	Han	0.881604	0.17705	No	No	AA
Inner Mongolia	2-027	male	72	Han	0.52219	0.17705	No	No	AA
Inner Mongolia	2-028	male	65	Han	1.24841	4.43055	No	No	AA
Inner Mongolia	2-029	female	69	Russian	2.34142	1.34522	No	No	GG
Inner Mongolia	2-030	female	58	Han	0.556679	0.354099	No	No	AA
Inner Mongolia	2-031	male	63	Han	0.647106	0.17705	No	No	AA
Inner Mongolia	2-032	male	56	Han	1.40191	0.566559	No	No	AA
Inner Mongolia	2-033	female	44	Han	0.820152	3.84948	No	No	AA
Inner Mongolia	2-036	male	45	Russian	1.18136	0.531149	No	No	AA
Inner Mongolia	2-037	male	49	Russian	1.63633	0.708199	No	No	AA
Inner Mongolia	2-039	female	50	Han	0.600133	0.354099	No	No	AA
Inner Mongolia	2-040	male	58	Han	1.98521	0.28328	No	No	AG
Inner Mongolia	2-041	female	53	Han	0.916349	0.28328	No	No	AA
Inner Mongolia	2-042	male	54	Han	1.34876	0.354099	No	No	AG
Inner Mongolia	2-043	female	52	Han	0.852044	0.354099	No	No	AG
Inner Mongolia	2-044	female	44	Han	0.699117	3.68526	No	No	AG
Inner Mongolia	2-046	male	42	Russian	1.24841	0.354099	No	No	AA
Inner Mongolia	2-047	female	74	Han	1.57428	4.87269	No	No	AG
Inner Mongolia	2-048	male	56	Han	0.881604	3.93286	No	No	AG
Inner Mongolia	2-049	female	43	Russian	1.3463	4.56336	No	No	AG
Inner Mongolia	2-050	male	46	Han	1.09573	4.22339	No	No	AA
Inner Mongolia	2-056	male	47	Han	1.40191	4.63881	No	No	AG
Inner Mongolia	2-057	female	48	Han	1.53187	4.81514	No	No	AG
Inner Mongolia	2-058	male	63	Han	0.851595	3.89214	Yes	mild	AA
Inner Mongolia	2-059	male	40	Russian	1.09097	0.619674	No	No	AG
Inner Mongolia	2-060	female	56	Han	0.537255	3.46565	No	No	AG
Inner Mongolia	2-061	female	45	Russian	0.732619	3.73072	No	No	AA
Inner Mongolia	2-062	male	30	Russian	2.2293	0.354099	No	No	AA
Inner Mongolia	2-063	male	51	Han	0.762771	3.77163	No	No	AA
Inner Mongolia	2-064	male	69	Han	1.45716	0.531149	No	No	AA
Inner Mongolia	2-065	female	76	Mongolian	1.42816	4.67443	No	No	AG
Inner Mongolia	2-066	male	24	Han	1.31	2.61	No	No	AA
Inner Mongolia	2-070	female	53	Russian	1.76784	5.13531	No	No	AA
Inner Mongolia	2-071	male	46	Han	1.40593	0.531149	No	No	AA
Inner Mongolia	2-072	female	49	Han	1.40593	0.17705	No	No	AA
Inner Mongolia	2-073	female	54	Han	1.02902	4.13287	No	No	GG
Inner Mongolia	2-075	male	72	Russian	2.66256	2.74905	No	No	AG
Inner Mongolia	2-077	female	51	Russian	0.474982	3.38116	No	No	AA
Inner Mongolia	2-078	female	50	Han	0.335422	0.708199	No	No	AA
Inner Mongolia	2-079	female	50	Han	1.76784	0.531149	No	No	AG
Inner Mongolia	2-080	female	49	Han	1.11172	4.24509	No	No	AA
Inner Mongolia	2-081	female	58	Han	2.26496	0.17705	No	No	AA
Inner Mongolia	2-082	female	46	Mongolian	1.14633	4.29204	No	No	AA
Inner Mongolia	2-083	male	50	Han	0.456973	3.35672	No	No	AA
Inner Mongolia	2-084	male	50	Han	0.597923	0.531149	No	No	AA
Inner Mongolia	2-086	female	48	Han	1.30766	4.51094	No	No	AA
Inner Mongolia	2-087	male	48	Han	1.50297	0.708199	No	No	AA
Inner Mongolia	2-088	female	41	Russian	1.29299	4.49102	No	No	AA
Inner Mongolia	2-089	male	73	Han	1.83752	5.22984	No	No	AA
Inner Mongolia	2-090	female	66	Han	1.54307	4.83034	No	No	AA
Inner Mongolia	2-091	female	66	Han	2.70461	0.531149	No	No	AA
Inner Mongolia	2-092	female	66	Han	0.842038	3.87918	No	No	AA
Inner Mongolia	2-093	male	62	Han	1.54307	4.83034	No	No	AA
Inner Mongolia	2-094	female	60	Han	2.06345	5.53638	Yes	mild	AA
Inner Mongolia	2-095	male	47	Han	0.705569	0.531149	No	No	AA
Inner Mongolia	2-096	female	41	Mongolian	1.45716	0.21246	No	No	AA
Inner Mongolia	2-097	female	51	Russian	1.95578	0.28328	No	No	AA
Inner Mongolia	2-098a	male	41	Han	1.82191	5.20867	No	No	AA
Inner Mongolia	2-100	female	55	Han	5.00662	0.354099	No	No	AA
Inner Mongolia	2-101	male	60	Han	0.635025	1.0623	No	No	AG
Inner Mongolia	2-102	female	50	Han	2.10862	5.59768	No	No	AA
Inner Mongolia	2-103	female	30	Han	0.99	4.07993	No	No	AG
Inner Mongolia	2-104	female	35	Russian	1.20108	0.10623	No	No	AG
Inner Mongolia	2-105	male	40	Han	2.5034	0.708199	No	No	AA
Inner Mongolia	2-107	female	32	Mongolian	1.34134	4.55663	No	No	AA
Inner Mongolia	2-108	female	40	Han	1.02902	4.13287	No	No	AA
Inner Mongolia	2-110	female	82	Han	0.84578	3.88425	Yes	moderate	AA
Inner Mongolia	2-111	female	54	Han	0.474982	3.38116	No	No	AA
Inner Mongolia	2-113	female	33	Russian	1.20108	4.36632	No	No	AG
Inner Mongolia	2-115	female	36	Han	0.778073	3.79239	No	No	AA
Inner Mongolia	2-116	female	39	Han	1.30233	0.354099	No	No	AA
Inner Mongolia	2-117	female	44	Russian	1.29762	4.49731	No	No	AA
Inner Mongolia	2-120a	female	49	Russian	2.53939	0.708199	No	No	AA
Inner Mongolia	2-121	female	44	Mongolian	1.34876	4.56669	No	No	AG
Inner Mongolia	2-122	female	47	Han	1.76241	0.24787	No	No	AA
Inner Mongolia	2-123	female	40	Han	0.665443	3.63957	No	No	AG
Inner Mongolia	2-126	female	32	Han	0.99	4.07993	No	No	AA
Inner Mongolia	2-127	female	40	Han	1.51459	4.7917	No	No	AA
Inner Mongolia	2-128	male	73	Han	0.921605	3.98713	No	No	AA
Inner Mongolia	2-129	female	47	Han	2.08069	5.55978	No	No	AA
Inner Mongolia	2-131	female	44	Mongolian	3.92273	0.354099	Yes	mild	AG
Inner Mongolia	2-132	female	49	Han	0.816017	3.84387	No	No	AA
Inner Mongolia	2-133	female	24	Russian	0.794363	3.81449	No	No	AA
Inner Mongolia	2-135	male	56	Han	1.31	2.61	No	No	AA
Inner Mongolia	2-136	male	45	Han	1.34762	4.56515	No	No	AA
Inner Mongolia	2-137	female	53	Han	1.24593	4.42718	No	No	AA
Inner Mongolia	2-138	female	72	Han	1.57428	4.87269	Yes	mild	AA
Inner Mongolia	2-139	male	46	Han	1.56647	4.86209	No	No	AA
Inner Mongolia	2-140	male	56	Han	2.26486	5.80967	No	No	AG
Inner Mongolia	2-143	female	39	Han	2.27333	5.82115	No	No	AA
Inner Mongolia	2-144	female	52	Han	1.53753	0.708199	No	No	AG
Inner Mongolia	3-001	female	51	Han	0.867907	3.91428	No	No	AA
Inner Mongolia	3-002	female	42	Han	1.263	0	No	No	AA
Inner Mongolia	3-003	male	49	Han	0.672609	3.6493	No	No	GG
Inner Mongolia	3-004	female	59	Han	0.63264	3.59507	No	No	AG
Inner Mongolia	3-005	female	55	Han	0.405844	3.28735	No	No	AA
Inner Mongolia	3-006	male	60	Han	0.83095	3.86413	No	No	AA
Inner Mongolia	3-007	male	53	Han	0.672609	0.800075	No	No	AA
Inner Mongolia	3-008	female	42	Han	0.376664	3.24776	No	No	AA
Inner Mongolia	3-010	female	46	Mongolian	1.16159	4.31274	No	No	AA
Inner Mongolia	3-011	female	56	Russian	1.03951	4.14711	No	No	AA
Inner Mongolia	3-012	male	56	Han	1.06957	4.18789	No	No	AA
Inner Mongolia	3-013	male	56	Russian	0.867907	3.91428	No	No	GG
Inner Mongolia	3-015	male	60	Han	0.54951	3.48227	Yes	mild	AA
Inner Mongolia	3-016	female	54	Han	1.40191	4.63881	No	No	AA
Inner Mongolia	3-017	female	56	Han	3.41057	7.36417	No	No	AA
Inner Mongolia	3-018	male	57	Han	1.17019	0.554404	No	No	AA
Inner Mongolia	3-019	male	46	Russian	1.06957	4.18789	No	No	AA
Inner Mongolia	3-020	female	48	Russian	1.76784	5.13531	No	No	AG
Inner Mongolia	3-021	female	44	Mongolian	0.867907	0.0913945	Yes	mild	AA
Inner Mongolia	3-022	male	45	Han	1.51459	4.7917	No	No	AA
Inner Mongolia	3-024	male	57	Han	1.71449	0.534129	No	No	AA
Inner Mongolia	3-025	male	32	Han	2.60206	6.26717	No	No	AA
Inner Mongolia	3-027	male	35	Han	1.26446	4.45231	No	No	AA
Inner Mongolia	3-028	male	34	Han	1.45841	4.71546	No	No	AA
Inner Mongolia	3-029	female	37	Mongolian	0.554589	3.48917	No	No	AA
Inner Mongolia	3-030	female	43	Mongolian	1.04373	4.15283	No	No	AA
Inner Mongolia	3-032	male	39	Russian	2.11163	5.60175	No	No	AA
Inner Mongolia	3-033	female	57	Han	1.11172	0.391508	No	No	AG
Inner Mongolia	3-034	male	67	Han	0.71531	3.70723	No	No	AA
Inner Mongolia	3-035	female	48	Han	0.99	4.07993	No	No	AG
Inner Mongolia	3-036	male	51	Han	6.33029	11.3256	No	No	AG
Inner Mongolia	3-037	female	64	Han	1.05825	4.17253	No	No	AA
Inner Mongolia	3-038	male	62	Han	0.741191	0.525163	No	No	AA
Inner Mongolia	3-039	female	61	Han	0.52023	3.44255	No	No	AA
Inner Mongolia	3-040	male	41	Han	0.600133	3.55096	No	No	AG
Inner Mongolia	3-041	male	44	Han	1.73395	5.08932	No	No	AA
Inner Mongolia	3-042	female	33	Han	0.881604	3.93286	No	No	AG
Inner Mongolia	3-044	female	39	Russian	0.838876	0.952892	No	No	AA
Inner Mongolia	3-045a	male	58	Han	1.63633	4.95687	No	No	AA
Inner Mongolia	3-046	female	42	Han	0.57203	3.51283	No	No	AA
Inner Mongolia	3-047	male	52	Han	2.06345	0.356722	No	No	AG
Inner Mongolia	3-048	male	50	Russian	1.28813	1.86803	No	No	AG
Inner Mongolia	3-049	male	29	Han	1.40593	0.987404	No	No	AG
Inner Mongolia	3-050	male	33	Han	0.413447	3.29766	No	No	AA
Inner Mongolia	3-051	male	48	Han	1.11234	4.24593	No	No	AA
Inner Mongolia	3-052	female	28	Han	2.2293	5.76141	No	No	AA
Inner Mongolia	3-053	male	33	Han	0.836471	3.87162	No	No	AA
Inner Mongolia	3-054	male	37	Han	1.3969	4.63201	Yes	mild	AA
Inner Mongolia	3-055	male	29	Han	1.02014	4.12083	No	No	AA
Inner Mongolia	3-056	male	36	Han	1.15554	4.30453	No	No	AA
Inner Mongolia	3-057	male	38	Han	1.40593	0.493702	No	No	AA
Inner Mongolia	4-001	male	51	Han	1.11956	4.25572	Yes	mild	AA
Inner Mongolia	4-002	male	75	Han	0.54094	3.47065	No	No	AA
Inner Mongolia	4-003	male	63	Han	1.51	3.91	No	No	AG
Inner Mongolia	4-004	female	60	Han	1.53551	4.82008	No	No	AA
Inner Mongolia	4-005	female	57	Han	0.562051	0.776626	No	No	AA
Inner Mongolia	4-006	female	55	Mongolian	0.818864	0.135784	No	No	AA
Inner Mongolia	4-007	male	59	Russian	1.24987	4.43252	No	No	AG
Inner Mongolia	4-008	female	58	Russian	0.715653	1.08627	No	No	AA
Inner Mongolia	4-010a	female	44	Mongolian	0.446702	0.122244	No	No	AA
Inner Mongolia	4-012	male	75	Han	1.01356	4.1119	No	No	AA
Inner Mongolia	4-013	female	61	Han	0.630455	3.5921	No	No	AG
Inner Mongolia	4-014	female	55	Han	0.540805	3.47046	No	No	AA
Inner Mongolia	4-015	female	58	Han	0.618469	3.57584	No	No	AG
Inner Mongolia	4-016	female	61	Han	1.46363	4.72255	No	No	AA
Inner Mongolia	4-018	male	58	Han	1.03704	4.14375	No	No	AG
Inner Mongolia	4-020	female	55	Han	1.70583	5.05117	No	No	AG
Inner Mongolia	4-022	female	52	Han	0.92452	3.99109	No	No	AA
Inner Mongolia	4-027	female	50	Han	1.04437	4.1537	Yes	mild	AA
Inner Mongolia	4-028	male	60	Han	1.32204	4.53044	Yes	mild	AA
Inner Mongolia	4-029	female	55	Han	1.19498	4.35805	No	No	AA
Inner Mongolia	4-031	female	66	Han	0.611564	3.56647	No	No	AG
Inner Mongolia	4-034	male	57	Han	1.70583	5.05117	No	No	AA
Inner Mongolia	4-035	male	82	Russian	0.763458	0.60376	Yes	mild	AG
Inner Mongolia	4-038	male	64	Russian	1.40865	4.64796	No	No	AG
Inner Mongolia	4-039	female	66	Russian	2.96398	0.466018	No	No	AA
Inner Mongolia	4-040	female	46	Russian	0.383278	3.25673	No	No	AA
Inner Mongolia	4-041	female	57	Han	0.905927	3.96586	No	No	AG
Inner Mongolia	4-042	female	59	Han	0.734783	3.73365	No	No	AA
Inner Mongolia	4-044	female	53	Mongolian	0.92452	3.99109	No	No	AA
Inner Mongolia	4-045	male	68	Russian	1.05616	0.206595	No	No	AG
Inner Mongolia	4-046	female	60	Russian	1.20865	4.37659	Yes	mild	AA
Inner Mongolia	4-047	male	69	Russian	1.51	4.78547	No	No	AG
Inner Mongolia	4-048	female	53	Han	0.82421	3.85499	No	No	AA
Inner Mongolia	4-052	female	40	Han	1.25582	4.44059	No	No	AA
Inner Mongolia	4-053	male	76	Russian	1.92207	0.341692	Yes	moderate	AA
Inner Mongolia	4-054	female	64	Russian	1.40593	0.392051	No	No	AA
Inner Mongolia	4-055	female	59	Russian	2.32625	5.89296	No	No	AG
Inner Mongolia	4-056	female	75	Han	0.710317	3.70046	No	No	AA
Inner Mongolia	4-057	female	50	Russian	1.02885	4.13264	No	No	AA
Inner Mongolia	4-058	male	78	Russian	0.464135	3.36644	No	No	AA
Inner Mongolia	4-060	female	74	Han	0.341692	3.20031	No	No	AA
Inner Mongolia	4-061	female	50	Russian	1.03704	4.14375	No	No	AA
Inner Mongolia	4-062	female	50	Han	0.493825	3.40672	No	No	AA
Inner Mongolia	4-063	female	64	Han	0.856375	3.89863	No	No	AA
Inner Mongolia	4-066	female	62	Han	0.512106	3.43153	No	No	AG
Inner Mongolia	4-067	male	52	Han	0.84375	3.8815	No	No	AA
Inner Mongolia	4-068	male	62	Han	0.464135	3.36644	No	No	AG
Inner Mongolia	4-069	female	60	Han	1.91344	5.33285	Yes	mild	AG
Inner Mongolia	4-072	female	51	Han	1.51	4.78547	Yes	mild	AA
Inner Mongolia	4-073	female	63	Han	1.03704	4.14375	No	No	AA
Inner Mongolia	4-074	female	52	Han	1.13824	4.28106	No	No	AG
Inner Mongolia	4-075	female	50	Russian	0.850089	0.920786	Yes	mild	AA
Inner Mongolia	4-076	female	58	Russian	0.536486	3.4646	No	No	AA
Inner Mongolia	4-077	female	48	Russian	1.04437	0.412105	No	No	AA
Inner Mongolia	4-078	female	40	Russian	2.2241	5.75435	No	No	AA
Inner Mongolia	4-079	female	39	Mongolian	1.30728	4.51041	No	No	AG
Inner Mongolia	4-080	female	42	Han	1.91344	5.33285	No	No	AA
Inner Mongolia	4-081	male	49	Mongolian	14.6193	1.75196	No	No	AA
Inner Mongolia	4-082	female	60	Han	0.856475	3.89877	No	No	AA
Inner Mongolia	4-083	female	56	Russian	1.91344	1.06659	No	No	AA
Inner Mongolia	4-085	male	55	Russian	0.479514	3.3873	No	No	AA
Inner Mongolia	4-086	male	53	Russian	2.01789	1.46093	No	No	AA
Inner Mongolia	4-087	female	52	Mongolian	2.25764	0.174431	No	No	AG
Inner Mongolia	4-088	female	33	Mongolian	1.16409	4.31613	No	No	AG
Inner Mongolia	4-090	female	67	Russian	0.856375	3.89863	No	No	AA
Inner Mongolia	4-092	female	49	Han	0.680623	0.484205	No	No	AA
Inner Mongolia	4-093	female	53	Russian	2.40753	0.633013	No	No	AA
Inner Mongolia	4-095	male	73	Han	1.51	3.91	No	No	AA
Inner Mongolia	4-097	female	47	Han	0.59131	3.53899	No	No	AA
Inner Mongolia	4-099	female	49	Han	0.687441	3.66942	No	No	AA
Inner Mongolia	4-101	female	48	Han	0.664045	3.63768	Yes	mild	AA
Inner Mongolia	4-102	female	51	Mongolian	1.30482	4.50709	No	No	AA
Inner Mongolia	4-103	male	54	Mongolian	1.25582	4.44059	No	No	AA
Inner Mongolia	4-105	female	60	Russian	0.998088	4.09091	No	No	AG
Inner Mongolia	4-106	female	42	Han	0.912733	3.9751	No	No	AG
Inner Mongolia	4-109	female	50	Russian	2.07921	0.395232	No	No	AG
Inner Mongolia	4-110	female	39	Russian	1.20865	4.37659	No	No	AG
Inner Mongolia	4-112	female	51	Russian	3.27025	0.744523	No	No	AA
Inner Mongolia	4-114	female	39	Han	0.867506	0.344968	No	No	AA
Inner Mongolia	4-115	female	47	Han	0.267462	0.121051	No	No	AG
Inner Mongolia	4-118	female	43	Han	1.03704	4.14375	No	No	AA
Inner Mongolia	4-119	male	45	Russian	1.70583	0.135784	No	No	AG
Inner Mongolia	4-120	female	45	Russian	1.15541	2.07408	No	No	AA
Inner Mongolia	4-121	male	39	Russian	1.49108	4.75979	No	No	AG
Inner Mongolia	4-122	female	48	Russian	0.916155	3.97974	No	No	AG
Inner Mongolia	4-123	male	58	Han	1.12133	0.683384	No	No	AA
Inner Mongolia	4-126	male	58	Russian	0.550724	3.48392	No	No	AA
Inner Mongolia	4-127	female	46	Han	3.64491	7.68211	No	No	AA
Inner Mongolia	4-128	male	48	Russian	2.50704	6.13825	No	No	AA
Inner Mongolia	4-129	female	71	Han	4.98275	9.4973	No	No	AA
Inner Mongolia	4-130	female	38	Russian	2.14631	5.64882	No	No	AA
Inner Mongolia	4-131	male	59	Mongolian	0.320091	3.171	No	No	GG
Inner Mongolia	4-132	female	48	Han	0.655059	3.62548	No	No	AG
Inner Mongolia	4-133	male	51	Han	0.501068	0.567931	No	No	AG
Inner Mongolia	4-135	male	55	Han	1.16325	0.328858	Yes	moderate	AG
Inner Mongolia	4-136	female	55	Russian	4.61548	8.99899	No	No	AG
Inner Mongolia	4-140	female	51	Han	1.01736	4.11706	No	No	AA
Inner Mongolia	4-150	male	55	Han	1.35168	0.949519	No	No	AG
Inner Mongolia	4-151	male	46	Han	1.43549	4.68437	No	No	AA
Inner Mongolia	4-152	female	43	Han	1.51	3.91	No	No	AA
Inner Mongolia	4-153	female	40	Han	0.998088	4.09091	No	No	AG
Inner Mongolia	4-154	male	50	Han	1.64176	4.96424	No	No	AA
Inner Mongolia	4-156	male	36	Han	0.859686	3.90312	No	No	AG
Inner Mongolia	4-157	male	37	Han	2.07921	5.55778	No	No	AA
Inner Mongolia	4-158	male	40	Han	1.40865	4.64796	No	No	AA
Inner Mongolia	4-159	female	37	Han	0.583985	3.52905	No	No	AA
Inner Mongolia	4-160	female	38	Han	1.07751	4.19866	No	No	AG
Inner Mongolia	4-161	female	36	Han	0.707185	3.69621	No	No	AG
Inner Mongolia	4-163	female	44	Han	0.9606	4.04004	No	No	AA
Inner Mongolia	4-164	female	41	Han	0.726447	3.72234	Yes	mild	AA
Inner Mongolia	4-165	female	55	Russian	1.40865	4.64796	Yes	mild	AA
Inner Mongolia	4-167	female	52	Han	1.20865	4.37659	No	No	AG
Inner Mongolia	4-170	female	39	Han	1.51	3.91	No	No	AG
Inner Mongolia	4-171	male	58	Russian	4.98275	0.927992	No	No	AA
Inner Mongolia	4-172	male	57	Han	1.5801	4.88057	No	No	AG
Inner Mongolia	4-173	female	46	Russian	2.2408	0.200472	Yes	mild	AA
Inner Mongolia	4-176	female	60	Han	0.839584	3.87585	No	No	AA
Inner Mongolia	4-181	male	45	Han	0.754883	3.76093	No	No	AA
Inner Mongolia	4-182	female	66	Russian	0.352822	3.21541	No	No	AG
Inner Mongolia	4-183	male	65	Russian	0.840606	3.87723	No	No	AA
Inner Mongolia	4-184	male	66	Russian	0.303364	3.1483	No	No	AG
Inner Mongolia	4-185	female	58	Han	0.468824	3.3728	No	No	AA
Inner Mongolia	4-186	male	45	Russian	0.932474	4.00188	No	No	AA
Inner Mongolia	4-187	male	41	Han	1.53333	4.81712	No	No	AA
Inner Mongolia	4-188	male	43	Han	1.22486	0.354051	No	No	AA
Inner Mongolia	4-189	female	50	Russian	2.16981	5.6807	No	No	AA
Inner Mongolia	4-190	male	47	Russian	0.555156	3.48994	No	No	AA
Inner Mongolia	4-191	female	52	Russian	35.4424	50.825	No	No	AG
Inner Mongolia	4-192	female	57	Russian	0.991584	4.08208	No	No	AA
Inner Mongolia	4-195	female	23	Russian	0.463723	3.36588	No	No	AA
Inner Mongolia	4-196	male	45	Russian	2.11342	5.60419	No	No	AA
Inner Mongolia	4-197	female	42	Han	0.70445	3.6925	No	No	AG
Inner Mongolia	4-198	female	39	Russian	1.75307	0.410713	No	No	GG
Inner Mongolia	4-199	male	33	Russian	0.834173	0.143915	No	No	AA
Inner Mongolia	4-200	male	44	Han	0.928608	3.99663	No	No	AA
Inner Mongolia	4-201	female	44	Han	0.613467	3.56905	No	No	GG
Inner Mongolia	4-203	female	50	Russian	1.22957	4.40499	No	No	AA
Inner Mongolia	4-204	male	55	Mongolian	1.66553	4.99648	No	No	AA
Inner Mongolia	4-205	female	42	Russian	1.26434	4.45216	No	No	AA
Inner Mongolia	4-206	female	41	Han	1.93268	5.35896	Yes	mild	AA
Inner Mongolia	4-207	female	47	Han	1.73075	5.08498	No	No	AA
Inner Mongolia	4-208	female	47	Han	0.446175	3.34207	No	No	AA
Inner Mongolia	4-209	male	52	Han	0.951591	4.02782	No	No	AA
Inner Mongolia	4-210	female	42	Mongolian	2.9543	6.74509	No	No	AA
Inner Mongolia	4-211	female	46	Russian	1.05444	2.36078	No	No	AA
Inner Mongolia	4-212	female	30	Han	1.0713	4.19024	No	No	AA
Inner Mongolia	4-213	female	45	Han	0.388392	3.26367	No	No	AA
Inner Mongolia	4-215	male	41	Han	0.893466	3.94895	No	No	AA
Inner Mongolia	4-216	male	39	Han	1.72146	5.07238	No	No	AG
Inner Mongolia	4-217	female	50	Han	2.25515	5.79649	No	No	AG
Inner Mongolia	4-218	female	47	Han	1.41947	4.66264	No	No	AG
Inner Mongolia	4-219	male	37	Russian	0.9376	4.00884	No	No	AG
Inner Mongolia	4-220	male	59	Han	0.965131	4.04619	Yes	mild	GG
Inner Mongolia	4-221a	male	49	Russian	1.12831	4.26759	No	No	AA
Inner Mongolia	4-222	male	48	Russian	0.284531	3.12275	No	No	GG
Inner Mongolia	4-224	female	69	Russian	0.793687	3.81357	No	No	AA
Inner Mongolia	4-226	female	34	Han	0.413044	3.29712	No	No	AG
Inner Mongolia	4-227	male	45	Russian	4.02241	12.5399	No	No	AA
Inner Mongolia	4-229	male	44	Han	0.818303	3.84697	No	No	AA
Inner Mongolia	4-230	female	56	Russian	0.682024	0.505218	Yes	mild	AG
Inner Mongolia	4-235	male	35	Russian	2.53185	6.17191	No	No	AG
Inner Mongolia	4-236	male	51	Russian	3.87019	8.6901	No	No	AG
Inner Mongolia	4-238	female	34	Han	0.965791	4.04709	No	No	AA
Inner Mongolia	4-240	male	53	Russian	0.708849	0.412528	No	No	AG
Inner Mongolia	4-243	male	34	Russian	0.631381	3.59336	No	No	AA
Inner Mongolia	4-245	male	33	Russian	1.3176	4.52442	No	No	AA
Inner Mongolia	4-247	male	30	Mongolian	1.17046	4.32478	No	No	AA
Inner Mongolia	4-248	male	48	Han	1.41947	4.66264	No	No	AA
Inner Mongolia	4-249	female	51	Han	0.584498	0.191341	No	No	AA
Inner Mongolia	4-250	female	64	Han	0.670135	3.64594	No	No	AA
Inner Mongolia	4-251	male	50	Han	1.93268	5.35896	No	No	GG
Inner Mongolia	4-252	female	50	Han	2.0877	5.56929	No	No	AG
Inner Mongolia	4-260	female	64	Han	0.250146	3.0761	No	No	AA
Inner Mongolia	4-261	male	62	Han	0.630873	3.59267	No	No	AA
Inner Mongolia	4-262	male	43	Russian	1.59364	4.89895	No	No	AG
Inner Mongolia	4-263	male	63	Han	0.631381	3.59336	No	No	AA
Inner Mongolia	4-264	female	47	Russian	1.26434	4.45216	No	No	AA
Inner Mongolia	4-265	female	47	Han	1.17046	4.32478	No	No	AG
Inner Mongolia	4-266	male	48	Russian	3.07049	6.90275	Yes	mild	AA
Inner Mongolia	4-267	female	45	Han	0.772484	3.78481	No	No	AG
Inner Mongolia	4-268	male	27	Han	0.606438	3.55952	No	No	AG
Inner Mongolia	4-269	female	36	Han	0.928608	3.99663	No	No	AG
Inner Mongolia	4-270	female	36	Han	0.52062	3.44308	No	No	AA
Inner Mongolia	4-273	female	61	Russian	0.765706	3.77561	No	No	AG
Inner Mongolia	4-274	female	25	Russian	1.51	3.91	No	No	AG
Inner Mongolia	4-275	male	27	Han	1.51	3.91	No	No	AG
Inner Mongolia	4-277	female	58	Russian	3.5692	3.79717	No	No	AG
Inner Mongolia	4-278	male	37	Han	1.09995	4.22912	No	No	AG
Inner Mongolia	4-279a	male	38	Russian	1.4753	4.73839	No	No	AG
Inner Mongolia	4-280a	male	55	Han	1.23317	4.40987	Yes	mild	AA
Inner Mongolia	4-281	female	52	Han	0.701749	3.68883	No	No	AG
Inner Mongolia	4-282	female	51	Russian	1.37976	0.79913	No	No	AA
Inner Mongolia	5-001	male	50	Mongolian	1.95088	1.75333	Yes	mild	AA
Inner Mongolia	5-019	male	50	Han	0.83607	0.526	No	No	AA
Inner Mongolia	5-030a	female	63	Mongolian	0.643049	2.63	No	No	AA
Inner Mongolia	5-031	male	66	Mongolian	0.446942	2.19167	No	No	AA
Inner Mongolia	5-035	male	64	Han	0.968814	0.438334	Yes	mild	AG
Inner Mongolia	5-037	female	47	Han	1.65867	2.9915	No	No	AA
Inner Mongolia	5-052	female	51	Mongolian	0.74859	1.75333	No	No	AA
Inner Mongolia	5-057	male	42	Mongolian	2.10005	0.876667	No	No	AA
Inner Mongolia	5-059	female	60	Mongolian	1.58846	0.876667	No	No	AA
Inner Mongolia	5-060	male	54	Mongolian	2.61955	1.75333	No	No	AG
Inner Mongolia	5-061	female	47	Mongolian	1.3497	1.53417	Yes	mild	AG
Inner Mongolia	5-063	female	50	Mongolian	1.26456	4.45246	No	No	AA
Inner Mongolia	5-073	male	50	Mongolian	1.95088	5.38365	No	No	AG
Inner Mongolia	5-101	male	42	Han	1.38956	2.63	No	No	AA
Inner Mongolia	5-102	male	59	Han	1.42554	4.67087	Yes	mild	AA
Inner Mongolia	5-103	female	41	Han	0.759205	0.350667	No	No	AA
Inner Mongolia	5-106	female	52	Han	0.787006	3.80451	Yes	mild	AG
Inner Mongolia	5-108	female	57	Han	0.845699	3.88414	Yes	mild	AG
Inner Mongolia	5-109	male	42	Han	0.696896	1.40267	No	No	AG
Inner Mongolia	5-110	female	51	Mongolian	1.1409	4.28467	No	No	AA
Inner Mongolia	5-111	female	47	Mongolian	0.733447	1.46477	No	No	AA
Inner Mongolia	5-112	female	56	Mongolian	1.55042	3.03682	No	No	AA
Inner Mongolia	5-115	male	48	Mongolian	1.61568	1.75333	No	No	AG
Inner Mongolia	5-116	female	72	Mongolian	1.04937	0.613667	No	No	AA
Inner Mongolia	5-121	male	50	Mongolian	0.704571	0.438334	No	No	AA
Inner Mongolia	5-122	female	40	Mongolian	1.21173	1.75333	No	No	AA
Inner Mongolia	5-123	male	42	Mongolian	1.61568	4.92886	No	No	AA
Inner Mongolia	5-124	male	50	Mongolian	0.744237	1.315	No	No	AA
Inner Mongolia	5-125	female	44	Mongolian	1.12763	0.876667	No	No	AA
Inner Mongolia	5-126	female	65	Mongolian	0.730773	3.72821	No	No	AA
Inner Mongolia	5-127	male	46	Mongolian	2.39974	5.99267	No	No	AA
Inner Mongolia	5-129	male	40	Mongolian	0.732387	3.7304	No	No	AA
Inner Mongolia	5-130	female	49	Mongolian	1.61987	4.93454	Yes	mild	GG
Inner Mongolia	5-131	male	50	Mongolian	1.56179	0.350667	No	No	AG
Inner Mongolia	5-132	female	43	Mongolian	1.3992	3.50667	No	No	AA
Inner Mongolia	5-133	female	39	Mongolian	0.908769	3.96972	No	No	AG
Inner Mongolia	5-134	female	42	Mongolian	1.34978	1.75333	No	No	AA
Inner Mongolia	5-135	female	55	Mongolian	1.86566	0.613667	No	No	AA
Inner Mongolia	5-136	female	60	Mongolian	1.04517	1.21173	No	No	AG
Inner Mongolia	5-138	male	60	Mongolian	1.24994	4.43262	Yes	mild	AA
Inner Mongolia	5-140	female	39	Mongolian	0.493097	3.50667	No	No	AA
Inner Mongolia	5-145	female	42	Mongolian	0.694356	0.876667	No	No	AA
Inner Mongolia	5-146	female	32	Han	0.942047	4.01487	No	No	AA
Inner Mongolia	3	male	53	Mongolian	2.50886	2.06183	No	No	AA
Inner Mongolia	4	male	54	Mongolian	1.1271	4.26595	Yes	mild	AA
Inner Mongolia	5	male	76	Mongolian	1.71393	4.58638	Yes	moderate	AA
Inner Mongolia	8	female	57	Mongolian	1.21635	4.83881	No	No	AA
Inner Mongolia	10	male	56	Han	1.31267	2.99938	No	No	AA
Inner Mongolia	11	female	56	Han	3.89443	2.99938	Yes	mild	AA
Inner Mongolia	13	male	48	Mongolian	1.0444	5.14453	No	No	AA
Inner Mongolia	14	female	40	Mongolian	1.23103	7.80584	No	No	AA
Inner Mongolia	15	female	52	Mongolian	4.79511	2.48364	No	No	AA
Inner Mongolia	16	female	75	Mongolian	6.29901	2.32477	Yes	mild	AA
Inner Mongolia	18	male	80	Mongolian	2.54211	1.62734	No	No	AG
Inner Mongolia	21	female	30	Mongolian	2.60631	2.67354	No	No	AG
Inner Mongolia	22	female	72	Mongolian	0.938689	4.01031	No	No	AA
Inner Mongolia	23	female	53	Mongolian	1.47164	1.32021	No	No	AA
Inner Mongolia	24	male	66	Mongolian	1.26	0.764396	Yes	moderate	AA
Inner Mongolia	25	female	68	Mongolian	1.52879	0.764396	Yes	moderate	AA
Inner Mongolia	26	male	45	Mongolian	1.40593	0.235735	No	No	AA
Inner Mongolia	27	male	49	Mongolian	1.40593	0.589338	No	No	AA
Inner Mongolia	28	male	29	Han	1.84965	13.1031	No	No	AA
Inner Mongolia	29	female	51	Mongolian	3.43996	2.70753	Yes	mild	AA
Inner Mongolia	31	female	55	Mongolian	0.93158	1.03291	No	No	AA
Inner Mongolia	32	male	47	Mongolian	1.52879	6.03766	No	No	AG
Inner Mongolia	33	male	54	Mongolian	1.75194	3.28035	Yes	mild	AG
Inner Mongolia	35	male	47	Han	5.04986	6.56071	No	No	AG
Inner Mongolia	37	female	51	Mongolian	1.99612	5.44504	No	No	AA
Inner Mongolia	38	female	51	Han	1.58817	4.89153	No	No	AA
Inner Mongolia	39	male	54	Han	1.31267	4.51773	No	No	AA
Inner Mongolia	40	male	36	Mongolian	0.758151	3.76536	No	No	AA
Inner Mongolia	41	female	50	Han	2.50886	6.14073	No	No	AA
Inner Mongolia	44	female	50	Han	0.799883	3.82198	No	No	AA
Inner Mongolia	45	female	61	Mongolian	0.506345	1.25773	No	No	AA
Inner Mongolia	46	female	57	Han	0.93158	0.131565	No	No	AA
Inner Mongolia	49	female	46	Mongolian	3.76086	7.83944	No	No	AA
Inner Mongolia	50	female	42	Mongolian	1.46572	4.72539	No	No	AG
Inner Mongolia	51	female	47	Mongolian	1.17087	0.699504	No	No	AG
Inner Mongolia	52	female	47	Han	6.96721	3.43144	Yes	mild	AA
Inner Mongolia	54	male	51	Mongolian	1.46539	4.71471	Yes	mild	AA
Inner Mongolia	59	male	55	Mongolian	2.36458	5.94496	No	No	AA
Inner Mongolia	61	male	58	Mongolian	2.4455	2.35735	No	No	AA
Inner Mongolia	62	male	53	Mongolian	1.83876	5.23153	No	No	AA
Inner Mongolia	63	female	50	Mongolian	1.13165	4.27212	Yes	mild	AA
Inner Mongolia	65	female	64	Mongolian	2.08543	1.17868	No	No	AA
Inner Mongolia	66	female	46	Mongolian	1.71572	4.43142	No	No	AA
Inner Mongolia	67	female	48	Mongolian	0.544239	3.47512	Yes	mild	AG
Inner Mongolia	69	female	55	Mongolian	3.66088	7.70378	Yes	mild	AA
Inner Mongolia	71	male	46	Mongolian	3.56973	2.96504	No	No	AA
Inner Mongolia	72	female	45	Mongolian	2.17856	2.96504	Yes	mild	GG
Inner Mongolia	73	female	75	Mongolian	1.40593	0.648272	No	No	AA
Inner Mongolia	74	female	37	Mongolian	5.08499	9.63601	No	No	AA
Inner Mongolia	75	male	40	Mongolian	2.64139	12.3306	No	No	AA
Inner Mongolia	76	male	58	Mongolian	2.96504	15.8542	Yes	mild	AA
Inner Mongolia	78	female	49	Mongolian	4.01137	15.8542	Yes	moderate	AA
Inner Mongolia	81	female	40	Mongolian	0.634278	1.15807	No	No	AA
Inner Mongolia	82	male	53	Mongolian	2.2225	5.75219	No	No	AG
Inner Mongolia	83	female	43	Mongolian	2.75576	21.9693	No	No	AG
Inner Mongolia	84	female	44	Mongolian	4.41013	15.8542	No	No	AA
Inner Mongolia	86	female	74	Mongolian	1.58929	3.4593	No	No	AA
Inner Mongolia	87	female	49	Mongolian	2.17856	5.69257	No	No	AG
Inner Mongolia	88	female	50	Mongolian	2.17856	1.34886	No	No	AG
Inner Mongolia	89	male	32	Mongolian	0.831477	13.0713	No	No	AA
Inner Mongolia	90	male	51	Mongolian	2.4455	5.08125	No	No	AG
Inner Mongolia	91	male	57	Mongolian	1.40593	0.589338	No	No	AG
Inner Mongolia	6-001	male	41	Mongolian	2.71533	5.20389	No	No	AA
Inner Mongolia	6-002	female	54	Mongolian	1.64985	0.618549	Yes	mild	AG
Inner Mongolia	1	female	34	Mongolian	0.635874	0.399669	No	No	AG
Inner Mongolia	2	female	48	Mongolian	1.50864	1.68928	Yes	mild	AA
Inner Mongolia	3	female	50	Han	1.22	3.32	No	No	AA
Inner Mongolia	4	male	49	Mongolian	1.41158	4.65192	No	No	AG
Inner Mongolia	5	female	50	Han	1.32643	4.53639	No	No	AA
Inner Mongolia	6	female	45	Mongolian	1.19979	4.36457	No	No	AA
Inner Mongolia	7	female	47	Han	2.28016	2.45105	No	No	AA
Inner Mongolia	8	male	74	Mongolian	1.62434	0.484987	No	No	AG
Inner Mongolia	9	female	48	Mongolian	0.660963	1.56896	No	No	AG
Inner Mongolia	10	male	49	Mongolian	0.833705	1.56896	Yes	moderate	AG
Inner Mongolia	11	male	49	Mongolian	0.833705	3.86787	No	No	AA
Inner Mongolia	12	female	36	Mongolian	0.635874	1.16252	No	No	AA
Inner Mongolia	13	female	49	Mongolian	2.37012	5.95248	No	No	AA
Inner Mongolia	14	female	43	Mongolian	2.11936	5.61224	No	No	AA
Inner Mongolia	15	female	48	Han	1.04649	4.15658	No	No	AA
Inner Mongolia	16	female	42	Han	1.54848	5.75215	No	No	AA
Inner Mongolia	17	female	31	Mongolian	0.866771	2.34381	No	No	AG
Inner Mongolia	18	male	42	Mongolian	0.54016	3.46959	No	No	AA
Inner Mongolia	19	female	44	Mongolian	1.65462	1.92061	No	No	GG
Inner Mongolia	20	female	40	Mongolian	0.484987	0.355281	Yes	mild	AG
Inner Mongolia	21	male	75	Mongolian	0.448868	0.647745	No	No	GG
Inner Mongolia	22	female	49	Mongolian	1.18104	0.269149	No	No	AG
Inner Mongolia	23	female	44	Mongolian	0.524013	1.55394	No	No	AA
Inner Mongolia	24	male	57	Mongolian	2.11154	5.60164	No	No	AA
Inner Mongolia	25	male	49	Han	1.22216	0.599504	No	No	AA
Inner Mongolia	26	female	32	Mongolian	1.13621	4.02395	No	No	AG
Inner Mongolia	27	female	58	Mongolian	1.80771	5.18941	Yes	mild	AA
Inner Mongolia	28	female	40	Mongolian	1.27608	4.02395	Yes	mild	AA
Inner Mongolia	29	female	47	Mongolian	1.24035	0.462674	No	No	AA
Inner Mongolia	32	male	26	Mongolian	1.22	3.32	No	No	AA
Inner Mongolia	33	male	25	Mongolian	1.63639	4.95695	No	No	AA
Inner Mongolia	34	male	26	Mongolian	1.27608	4.46808	No	No	AA
Inner Mongolia	35	male	23	Mongolian	1.22764	4.40236	No	No	AA
Inner Mongolia	36	male	26	Mongolian	1.18104	4.33914	No	No	AG
Inner Mongolia	38	female	44	Mongolian	0.51483	1.12671	Yes	mild	AA
Inner Mongolia	39	female	56	Mongolian	1.09308	4.2198	No	No	AG
Inner Mongolia	40	male	62	Mongolian	2.03024	5.49133	No	No	AG
Inner Mongolia	41	female	37	Mongolian	1.32643	4.53639	No	No	AA
Inner Mongolia	42	female	47	Mongolian	0.415438	3.30037	No	No	AG
Inner Mongolia	43	male	37	Mongolian	0.592429	3.54051	No	No	AA
Inner Mongolia	44	male	42	Mongolian	1.36037	4.58246	No	No	AG
Inner Mongolia	45	male	53	Mongolian	0.860389	3.90408	No	No	AA
Inner Mongolia	46	female	50	Mongolian	0.936332	4.00712	Yes	mild	AA
Inner Mongolia	47	female	56	Mongolian	2.76691	6.49084	No	No	AA
Inner Mongolia	48	female	33	Mongolian	0.462521	3.36425	No	No	AG
Inner Mongolia	49	female	50	Mongolian	1.40593	0.0503139	No	No	AG
Inner Mongolia	50	female	50	Han	0.660963	3.63349	No	No	AG
Inner Mongolia	51	female	56	Mongolian	1.73603	5.09215	No	No	AA
Inner Mongolia	52	male	45	Mongolian	0.968368	4.05058	No	No	AG
Inner Mongolia	53	female	59	Mongolian	1.76188	5.12722	No	No	AG
Inner Mongolia	2	female	44	Mongolian	0.728667	2.1103	No	No	AA
Inner Mongolia	3	male	75	Mongolian	1.64961	4.97489	Yes	mild	AA
Inner Mongolia	4	female	74	Han	1.70739	5.05329	Yes	mild	AA
Inner Mongolia	5	female	75	Han	0.756149	3.76264	No	No	AG
Inner Mongolia	6	male	63	Han	1.29612	1.56934	No	No	AA
Inner Mongolia	7	female	68	Mongolian	2.94069	6.72663	No	No	AA
Inner Mongolia	8	female	80	Han	0.442123	3.33657	Yes	mild	AA
Inner Mongolia	9	male	70	Han	1.52698	4.80851	No	No	AG
Inner Mongolia	10	female	65	Han	1.64534	1.35947	No	No	AA
Inner Mongolia	11	female	67	Han	0.961169	0.811978	Yes	mild	AA
Inner Mongolia	12	male	78	Han	2.13209	5.62951	No	No	AA
Inner Mongolia	13	female	62	Han	1.41719	4.65954	Yes	mild	AA
Inner Mongolia	14	male	43	Mongolian	0.435309	3.32733	No	No	AA
Inner Mongolia	15	female	42	Mongolian	1.40593	0.543786	No	No	AA
Inner Mongolia	16	female	57	Han	1.3673	0.803911	No	No	AA
Inner Mongolia	17	female	46	Han	1.47903	0.200817	No	No	AG
Inner Mongolia	18	female	50	Mongolian	1.62432	4.75911	No	No	AA
Inner Mongolia	19	female	69	Han	1.02979	4.13392	Yes	mild	AA
Inner Mongolia	20	female	61	Han	1.67529	5.00973	Yes	mild	AG
Inner Mongolia	21	female	42	Han	1.40593	2.37956	No	No	AG
Inner Mongolia	22	male	64	Han	1.21804	4.38934	Yes	moderate	AG
Inner Mongolia	23	male	56	Han	1.4227	4.66702	Yes	mild	AA
Inner Mongolia	24	male	56	Mongolian	1.36519	9.51822	No	No	AA
Inner Mongolia	25	female	53	Han	0.557255	3.49278	No	No	AA
Inner Mongolia	26	male	26	Mongolian	2.52281	6.15965	No	No	AG
Inner Mongolia	27	male	58	Han	1.22357	4.39684	No	No	AG
Inner Mongolia	28	female	27	Mongolian	1.0168	4.11629	No	No	GG
Inner Mongolia	29	female	30	Mongolian	0.756149	3.76264	No	No	AA
Inner Mongolia	30	male	78	Mongolian	0.484915	3.39463	No	No	AA
Inner Mongolia	31	female	74	Han	0.360178	3.22539	No	No	AA
Inner Mongolia	32	female	59	Mongolian	1.83861	2.94476	No	No	AG
Inner Mongolia	33	female	62	Mongolian	0.844973	0.252248	No	No	AA
Inner Mongolia	34	male	79	Han	0.909913	3.97127	Yes	mild	AA
Inner Mongolia	35	male	44	Han	1.08411	0.334694	No	No	AA
Inner Mongolia	36	female	58	Han	1.41887	0.390465	Yes	mild	AA
Inner Mongolia	37	male	50	Han	1.22357	4.39684	No	No	AA
Inner Mongolia	38	male	70	Han	1.67471	5.00894	Yes	mild	AA
Inner Mongolia	39	male	70	Han	1.1791	4.3365	No	No	AA
Inner Mongolia	40	female	45	Han	1.07864	4.2002	No	No	AA
Inner Mongolia	41	male	64	Han	0.756149	3.76264	Yes	mild	AA
Inner Mongolia	42	male	42	Han	0.498209	3.41267	No	No	AG
Inner Mongolia	43	female	45	Mongolian	0.439948	0.946642	No	No	AA
Inner Mongolia	44	female	48	Han	0.958479	0.871094	No	No	AA
Inner Mongolia	45	male	50	Mongolian	1.88837	5.29884	No	No	AA
Inner Mongolia	47	female	80	Han	0.421995	3.30926	No	No	GG
Inner Mongolia	48	female	62	Han	1.0168	0.224527	No	No	AA
Inner Mongolia	49	male	61	Han	1.28338	0.449053	No	No	AA
Inner Mongolia	50	female	70	Han	1.20182	0.247635	No	No	AA
Inner Mongolia	51	female	77	Han	0.181826	2.97162	No	No	AG
Inner Mongolia	52	male	40	Han	1.37647	4.60429	No	No	AG
Inner Mongolia	54	female	42	Han	1.83861	5.23133	Yes	mild	AG
Inner Mongolia	55	female	61	Han	1.40623	4.64467	No	No	GG
Inner Mongolia	57	female	53	Han	1.07864	4.2002	No	No	AA
Inner Mongolia	60	female	61	Mongolian	3.64108	7.67692	Yes	moderate	AG
Inner Mongolia	61	female	60	Han	0.459397	3.36001	No	No	AA
Inner Mongolia	62	female	52	Mongolian	1.3164	4.5228	No	No	AA
Inner Mongolia	64	female	59	Mongolian	3.71519	1.21204	Yes	mild	AG
Inner Mongolia	65	female	50	Mongolian	1.90796	5.32542	Yes	mild	AG
Inner Mongolia	66	female	52	Mongolian	1.91105	2.42039	Yes	mild	AA
Inner Mongolia	67	female	47	Mongolian	2.41788	6.01728	No	No	AA
Inner Mongolia	68	female	49	Mongolian	2.73156	6.44288	No	No	AG
Inner Mongolia	70	female	40	Han	1.59846	0.560654	No	No	AG
Inner Mongolia	71	male	62	Han	1.3176	4.52442	Yes	moderate	AG
Inner Mongolia	72	female	49	Han	0.730395	1.21764	No	No	AA
Inner Mongolia	73	female	49	Han	2.41788	6.01728	No	No	AA
Inner Mongolia	74	female	63	Han	1.59321	4.89837	Yes	mild	AA
Inner Mongolia	75	female	63	Han	1.2512	4.43433	No	No	AA
Inner Mongolia	76	male	63	Han	0.769698	2.54905	No	No	GG
Inner Mongolia	77	male	68	Han	1.10941	4.24194	No	No	AA
Inner Mongolia	78	female	61	Han	1.13952	4.28281	No	No	AG
Inner Mongolia	79	male	52	Mongolian	1.91105	5.32961	No	No	AA
Inner Mongolia	80	male	80	Han	0.189707	2.99409	No	No	AA
Inner Mongolia	81	female	54	Han	0.723938	3.71894	No	No	AA
Inner Mongolia	82	female	63	Han	1.40078	4.63728	No	No	AA
Inner Mongolia	86	male	47	Mongolian	1.39535	4.62991	No	No	AG
Inner Mongolia	87	female	61	Han	1.7959	5.17337	No	No	AG
Inner Mongolia	88	male	44	Han	1.90796	5.32542	Yes	mild	AA
Inner Mongolia	91	female	51	Mongolian	1.26971	1.05515	Yes	mild	AA
Inner Mongolia	92	female	42	Han	0.496289	3.41006	No	No	AA
Inner Mongolia	93	female	40	Mongolian	0.518419	3.44009	No	No	AA
Inner Mongolia	94	female	41	Mongolian	1.0168	4.11629	No	No	AA
Inner Mongolia	95	male	49	Han	0.528582	3.45388	No	No	AA
Inner Mongolia	96	female	43	Mongolian	0.500137	3.41529	No	No	AA
Inner Mongolia	97	male	49	Han	1.16077	4.31163	No	No	AA
Inner Mongolia	98	male	51	Mongolian	1.77179	5.14066	Yes	mild	AA
Inner Mongolia	99	male	27	Mongolian	0.779364	3.79414	No	No	AA
Inner Mongolia	101	female	64	Han	2.27547	5.82406	No	No	AA
Inner Mongolia	102	female	79	Han	1.60059	4.90839	No	No	AG
Inner Mongolia	103	female	72	Han	1.25	3.57	No	No	AA
Inner Mongolia	104	female	54	Mongolian	0.619079	1.11414	Yes	mild	AG
Inner Mongolia	105	male	74	Han	1.2512	4.43433	No	No	GG
Inner Mongolia	106	male	67	Han	2.34136	5.91345	No	No	AA
Inner Mongolia	107	male	54	Mongolian	1.29601	0.167121	Yes	mild	AA
Inner Mongolia	109	female	72	Han	1.91275	5.33192	Yes	mild	AA
Inner Mongolia	110	male	76	Han	1.52483	4.80559	No	No	AA
Inner Mongolia	111	female	61	Han	0.948024	1.05637	No	No	AA
Inner Mongolia	112	female	40	Han	1.34241	4.55808	No	No	AG
Inner Mongolia	114	male	61	Han	1.06179	4.17734	No	No	AA
Inner Mongolia	115	female	67	Han	0.424098	3.31212	No	No	AA
Inner Mongolia	116	female	62	Han	1.36145	4.58392	No	No	AA
Inner Mongolia	117	female	67	Han	1.67076	5.00359	No	No	AA
Inner Mongolia	118	female	56	Han	0.835245	3.86996	No	No	AG
Inner Mongolia	119	male	68	Mongolian	1.17216	4.32709	Yes	mild	AG
Inner Mongolia	120	male	66	Han	1.90843	0.204667	No	No	AG
Inner Mongolia	121	female	65	Han	1.28483	0.204667	No	No	AA
Inner Mongolia	122	female	38	Mongolian	2.73687	5.33629	Yes	mild	AG
Inner Mongolia	123	female	73	Han	0.849685	3.88955	No	No	AA
Inner Mongolia	124	female	61	Han	1.39048	4.6233	Yes	mild	AA
Inner Mongolia	125	female	56	Mongolian	0.97808	4.06376	No	No	AG
Inner Mongolia	126	female	44	Han	0.865256	0.88	No	No	AA
Inner Mongolia	127	female	61	Han	1.34241	4.55808	No	No	AG
Inner Mongolia	128	female	57	Han	0.564474	3.50258	No	No	AA
Inner Mongolia	130	male	72	Han	2.24425	5.7817	No	No	AA
Inner Mongolia	131	female	44	Han	1.54526	2.63477	No	No	AA
Inner Mongolia	132	female	56	Han	1.10536	4.23645	No	No	AA
Inner Mongolia	133	female	62	Han	0.884409	3.93667	No	No	AA
Inner Mongolia	134	male	58	Han	2.30853	5.86891	No	No	AG
Inner Mongolia	135	male	34	Mongolian	1.77876	2.59201	Yes	mild	AG
Inner Mongolia	136	female	32	Mongolian	0.849685	2.59201	Yes	mild	AA
Inner Mongolia	137	female	59	Han	1.77876	2.29012	No	No	AA
Inner Mongolia	138	female	68	Han	0.800603	3.82296	No	No	AG
Inner Mongolia	139	female	72	Han	0.740781	3.74179	Yes	mild	AA
Inner Mongolia	140	male	69	Han	1.10132	4.23098	No	No	AA
Inner Mongolia	141	male	59	Mongolian	0.687992	3.67017	No	No	AA
Inner Mongolia	142	male	55	Mongolian	1.31739	4.52413	No	No	AA
Inner Mongolia	143	female	74	Han	1.29601	4.49512	No	No	AA
Inner Mongolia	144	female	62	Han	0.775568	3.78899	No	No	AG
Inner Mongolia	145	female	47	Han	0.738145	3.73821	Yes	mild	AA
Inner Mongolia	146	female	49	Han	0.920699	1.63756	No	No	AA
Inner Mongolia	147	male	60	Han	1.22898	0.740294	No	No	AA
Inner Mongolia	148	female	52	Han	0.486694	3.39705	No	No	GG
Inner Mongolia	149	female	62	Han	1.28938	4.48613	No	No	AA
Inner Mongolia	150	female	55	Mongolian	0.382885	3.2562	No	No	AA
Inner Mongolia	151	female	40	Mongolian	0.820312	3.8497	No	No	AA
Inner Mongolia	152	female	55	Mongolian	0.557069	1.69937	Yes	mild	AG
Inner Mongolia	153	female	47	Mongolian	0.766889	3.77722	No	No	AA
Inner Mongolia	154	female	57	Mongolian	1.91976	0.956358	No	No	AA
Inner Mongolia	155	male	42	Mongolian	0.378303	3.24998	No	No	AA
Inner Mongolia	156	male	60	Han	1.10941	4.24194	No	No	AA
Inner Mongolia	157	female	42	Mongolian	0.402226	3.28244	Yes	mild	AG
Inner Mongolia	158	male	48	Han	1.21857	4.39006	Yes	mild	AG
Inner Mongolia	160	female	41	Mongolian	2.30039	4.09931	No	No	AG
Inner Mongolia	161	male	48	Mongolian	0.619079	1.27713	Yes	mild	AA
Inner Mongolia	162	female	28	Mongolian	0.422607	3.31009	No	No	AG
Inner Mongolia	163	male	37	Mongolian	1.40593	0.851417	Yes	mild	AA
Inner Mongolia	164	female	44	Mongolian	1.40593	0.297996	No	No	AA
Inner Mongolia	167	male	61	Mongolian	0.712627	3.70359	No	No	AG
Inner Mongolia	168	female	42	Han	2.76389	6.48675	No	No	AA
Inner Mongolia	169	female	59	Han	1.40338	0.231557	No	No	AG
Inner Mongolia	170	male	67	Han	0.638774	3.60339	No	No	AA
Inner Mongolia	171	male	46	Han	0.672319	3.6489	No	No	AA
Inner Mongolia	172	female	49	Han	1.41732	4.65972	No	No	AA
Inner Mongolia	173	female	40	Mongolian	1.61668	4.93021	No	No	AA
Inner Mongolia	174	male	42	Mongolian	1.49544	4.76571	No	No	AA
Inner Mongolia	177	male	48	Han	0.201202	3.00969	No	No	AA
Inner Mongolia	178	female	40	Mongolian	0.965316	4.04644	No	No	AA
Inner Mongolia	180	male	44	Mongolian	1.08695	4.21148	No	No	AG
Inner Mongolia	181	female	46	Mongolian	0.738145	3.73821	No	No	AG
Inner Mongolia	183	female	42	Han	1.12588	1.44053	No	No	AA
Inner Mongolia	184	female	55	Han	1.55865	4.85147	Yes	mild	AG
Inner Mongolia	185	male	66	Han	1.49184	4.76083	No	No	AA
Inner Mongolia	186	male	56	Han	1.3935	4.6274	No	No	AA
Inner Mongolia	187	female	58	Han	1.44346	4.69519	No	No	AA
Inner Mongolia	1	female	52	Mongolian	1.60171	2.50463	No	No	AG
Inner Mongolia	2	male	57	Mongolian	4.64171	8.52648	Yes	moderate	AA
Inner Mongolia	3	female	78	Mongolian	1.88935	8.52648	No	No	AA
Inner Mongolia	4	female	57	Mongolian	2.50463	8.52648	Yes	moderate	AA
Inner Mongolia	5	female	28	Mongolian	1.1012	4.2308	No	No	AG
Inner Mongolia	6	female	41	Mongolian	0.657742	3.62912	No	No	AA
Inner Mongolia	7	male	30	Mongolian	1.18207	4.34053	No	No	AA
Inner Mongolia	8	male	53	Mongolian	3.17461	3.75695	Yes	mild	GG
Inner Mongolia	9	female	46	Mongolian	5.41151	10.079	Yes	moderate	AA
Inner Mongolia	10	male	40	Mongolian	6.59827	11.6892	No	No	AA
Inner Mongolia	11	female	42	Mongolian	2.12436	5.61904	No	No	AA
Inner Mongolia	12	male	49	Mongolian	1.43716	4.68664	Yes	severe	AA
Inner Mongolia	13	female	49	Mongolian	5.64339	10.3937	Yes	mild	AA
Inner Mongolia	14	female	45	Mongolian	1.96464	0.927504	No	No	AA
Inner Mongolia	16	female	34	Mongolian	2.38862	0.957287	No	No	AG
Inner Mongolia	17	female	35	Mongolian	2.38862	5.97757	Yes	mild	AG
Inner Mongolia	20	male	53	Mongolian	3.76243	0.672131	Yes	mild	AA
Inner Mongolia	21	female	50	Mongolian	2.05568	0.672131	No	No	AG
Inner Mongolia	22	male	54	Mongolian	9.52079	10.85	No	No	AA
Inner Mongolia	23	female	48	Mongolian	2.48492	6.10824	No	No	AA
Inner Mongolia	24	female	50	Mongolian	2.26908	5.81539	No	No	AA
Inner Mongolia	25	male	53	Mongolian	3.46288	1.27817	No	No	AA
Inner Mongolia	26	female	53	Mongolian	1.38208	1.27817	No	No	AA
Inner Mongolia	27	male	27	Mongolian	3.19979	7.07818	No	No	AA
Inner Mongolia	28	female	40	Mongolian	1.32911	4.4833	No	No	AA
Inner Mongolia	29	male	40	Mongolian	1.78315	2.98887	No	No	AA
Inner Mongolia	30	male	39	Mongolian	3.26532	7.16709	No	No	AA
Inner Mongolia	31	male	47	Mongolian	1.22918	4.40445	No	No	AA
Inner Mongolia	32	female	48	Mongolian	2.36052	5.93945	No	No	AA
Inner Mongolia	33	male	45	Mongolian	5.60738	10.3448	Yes	mild	AG
Inner Mongolia	34	male	41	Mongolian	1.42924	4.67589	No	No	AA
Inner Mongolia	35	female	46	Mongolian	3.6715	7.71819	No	No	AG
Inner Mongolia	37	male	51	Mongolian	1.02967	4.13375	No	No	AG
Inner Mongolia	38	female	46	Mongolian	1.43716	4.68664	No	No	AG
Inner Mongolia	39	female	45	Mongolian	5.86831	10.6988	No	No	AG
Inner Mongolia	40	male	50	Han	3.96998	8.12317	No	No	AA
Inner Mongolia	41	male	52	Mongolian	2.08543	1.48705	No	No	AG
Inner Mongolia	42	male	32	Mongolian	4.69408	9.10563	No	No	AA
Inner Mongolia	43	male	51	Mongolian	2.64707	6.32824	No	No	AA
Inner Mongolia	44	female	51	Mongolian	3.35514	7.28896	Yes	mild	AA
Inner Mongolia	45	female	36	Han	3.6715	1.06218	No	No	AA
Inner Mongolia	48	male	43	Mongolian	2.04294	5.50857	No	No	AA
Inner Mongolia	49	female	48	Mongolian	6.34538	11.3461	No	No	AG
Inner Mongolia	50	female	55	Mongolian	2.99194	6.79617	Yes	mild	AG
Inner Mongolia	51	male	28	Mongolian	7.39374	12.7685	No	No	AG
Inner Mongolia	52	male	34	Han	6.34538	11.3461	No	No	AA
Inner Mongolia	53	female	52	Mongolian	4.8267	9.28557	Yes	moderate	AA
Inner Mongolia	54	male	29	Mongolian	4.88325	9.36229	Yes	mild	AA
Inner Mongolia	55	female	34	Mongolian	1.96464	5.40233	No	No	AA
Inner Mongolia	56	male	33	Mongolian	3.81782	7.91672	No	No	AG
Inner Mongolia	57	male	43	Mongolian	3.81782	7.91672	No	No	GG
Qinghai	1	female	64	Tibetan	2.3115	0.37135	Yes	moderate	AA
Qinghai	2	female	53	Tibetan	1.58319	0.0877846	Yes	moderate	AA
Qinghai	4	male	55	Tibetan	2.25636	0.777326	No	No	AA
Qinghai	6	male	54	Tibetan	1.42029	0.431632	No	No	AA
Qinghai	8	female	66	Tibetan	1.92374	0.137211	Yes	moderate	AA
Qinghai	9	male	59	Tibetan	2.92815	2.68929	Yes	mild	AA
Qinghai	11	female	55	Tibetan	2.08543	1.02461	No	No	AA
Qinghai	12	male	56	Tibetan	1.36078	1.09768	No	No	AA
Qinghai	13	male	62	Tibetan	2.49325	1.3869	No	No	AA
Qinghai	14	male	50	Tibetan	4.56816	8.93478	No	No	AA
Qinghai	30	female	65	Tibetan	1.46518	0.686053	Yes	mild	AA
Qinghai	33	male	66	Tibetan	1.64426	0.274421	No	No	AA
Qinghai	34	female	61	Tibetan	1.12618	0.274421	No	No	AG
Qinghai	83	male	66	Tibetan	3.15396	0.823263	No	No	AG
Qinghai	87	male	65	Tibetan	3.70641	0.548842	No	No	AA
Qinghai	88	female	51	Tibetan	1.66651	4.99782	Yes	mild	AG
Qinghai	89	female	55	Tibetan	0.667908	0.314187	Yes	mild	AA
Qinghai	96	male	68	Tibetan	4.42184	8.73625	Yes	mild	AA
Qinghai	99	male	53	Tibetan	1.5914	4.89591	Yes	moderate	AG
Qinghai	101	male	60	Tibetan	1.40163	4.63843	Yes	mild	AA
Qinghai	102	female	44	Tibetan	1.20851	4.3764	No	No	AA
Qinghai	105	male	72	Tibetan	4.26095	12.6455	Yes	mild	AA
Qinghai	106	male	64	Tibetan	1.12217	4.25926	No	No	AA
Qinghai	107	female	61	Tibetan	0.534739	11.9099	No	No	AG
Qinghai	110	male	58	Tibetan	2.06666	5.54075	No	No	AG
Qinghai	111	male	50	Tibetan	1.68699	5.0256	No	No	AG
Qinghai	112	male	56	Tibetan	3.81258	7.90961	Yes	mild	GG
Qinghai	114	male	62	Tibetan	3.39767	7.34666	No	No	AA
Qinghai	115	female	44	Tibetan	0.746456	3.74949	No	No	AA
Qinghai	116	female	43	Tibetan	4.31606	8.59273	No	No	AA
Qinghai	117	female	73	Tibetan	2.79842	2.95432	No	No	AA
Qinghai	118	female	52	Tibetan	1.95657	5.39137	No	No	AA
Qinghai	121	female	51	Tibetan	1.62561	9.84083	No	No	AA
Qinghai	123	female	60	Tibetan	2.63185	6.3076	Yes	mild	AA
Qinghai	125	female	52	Tibetan	1.84162	5.23541	No	No	AG
Qinghai	128	male	50	Tibetan	1.20851	4.3764	No	No	AG
Qinghai	129	male	43	Tibetan	1.81678	5.20171	No	No	AG
Qinghai	130	female	40	Tibetan	5.85547	10.6814	No	No	AA
Qinghai	131	female	53	Tibetan	1.50947	4.78475	No	No	AA
Qinghai	132	male	56	Tibetan	1.40593	0.823263	No	No	AG
Qinghai	134	male	47	Han	1.62561	4.94233	No	No	AA
Qinghai	138	male	44	Tibetan	3.51227	7.50215	No	No	AG
Qinghai	142	male	56	Tibetan	2.44382	6.05248	Yes	mild	AG
Qinghai	145	female	64	Tibetan	0.369461	3.23798	Yes	mild	AA
Qinghai	146	male	50	Tibetan	4.08017	8.27267	No	No	AG
Qinghai	150	male	73	Tibetan	2.19086	4.13297	Yes	mild	AG
Qinghai	151	male	60	Tibetan	1.80114	11.8538	Yes	moderate	AA
Qinghai	157	female	73	Tibetan	3.11702	6.96587	Yes	mild	AA
Qinghai	159	male	50	Tibetan	1.15237	4.30024	No	No	AA
Qinghai	162	female	49	Tibetan	2.30473	5.86375	Yes	severe	AA
Qinghai	163	female	57	Tibetan	3.50232	4.71895	No	No	AA
Qinghai	165	male	60	Tibetan	4.22597	8.47049	Yes	mild	AA
Qinghai	173	female	39	Tibetan	16.608	25.2705	No	No	AG
Qinghai	176	female	36	Tibetan	1.80114	1.66443	No	No	AA
Qinghai	178	female	39	Tibetan	0.855629	0.540672	No	No	AA
Qinghai	179	female	48	Tibetan	2.99727	14.0512	Yes	moderate	AA
Qinghai	181	male	56	Tibetan	2.46409	6.07998	No	No	AA
Qinghai	186	female	51	Tibetan	1.88947	9.34894	Yes	mild	AA
Qinghai	190	male	51	Tibetan	3.50232	1.48506	Yes	mild	AG
Qinghai	193	female	52	Tibetan	1.85073	12.3015	Yes	mild	AA
Qinghai	197	male	63	Tibetan	1.08235	4.20523	No	No	AG
Qinghai	199	male	54	Tibetan	1.6654	4.99632	Yes	mild	AA
Qinghai	200	male	67	Tibetan	2.27839	5.82803	Yes	moderate	AG
Qinghai	213	female	64	Tibetan	1.4898	4.75806	No	No	AA
Qinghai	242	male	50	Tibetan	4.61186	8.99408	Yes	severe	AA
Qinghai	244	male	54	Tibetan	2.10669	5.59506	Yes	moderate	AA
Qinghai	246	female	59	Tibetan	6.06698	10.9684	Yes	mild	AA
Qinghai	249	female	56	Tibetan	1.73194	5.0866	No	No	AA
Qinghai	250	female	57	Tibetan	1.75317	1.28127	Yes	mild	AA
Qinghai	253	female	38	Tibetan	2.99727	1.26597	No	No	AA
Qinghai	254	female	42	Tibetan	3.50574	24.7636	Yes	mild	AA
Qinghai	255	male	49	Tibetan	2.35086	10.2501	Yes	mild	AA
Qinghai	256	male	61	Tibetan	2.35086	5.92635	Yes	moderate	AA
Qinghai	257	female	78	Tibetan	5.18702	5.67271	No	No	AA
Qinghai	258	female	57	Tibetan	3.94295	20.7502	No	No	AA
Qinghai	259	female	50	Tibetan	3.47557	5.45478	No	No	AG
Qinghai	260	female	41	Tibetan	3.57009	91.3125	No	No	AA
Qinghai	261	female	50	Tibetan	3.24155	7.13483	No	No	AA
Qinghai	301	male	70	Tibetan	2.66908	1.90384	Yes	mild	AA
Qinghai	302	female	68	Tibetan	2.04503	1.90384	No	No	AG
Qinghai	303	male	61	Tibetan	6.55269	11.6274	Yes	moderate	AA
Qinghai	309	male	46	Tibetan	3.51805	7.50999	Yes	moderate	AG
Qinghai	311	male	49	Tibetan	4.0139	7.38928	No	No	AA
Qinghai	312	female	79	Tibetan	0.777431	3.79152	Yes	moderate	AA
Qinghai	313	male	60	Tibetan	2.47824	6.09917	Yes	mild	AA
Qinghai	314	female	56	Tibetan	3.939	8.08114	No	No	AA
Qinghai	317	female	39	Tibetan	0.995865	4.08789	No	No	AG
Qinghai	320	female	51	Tibetan	2.17209	21.1322	No	No	AG
Qinghai	321	male	40	Tibetan	3.50482	8.78712	No	No	AA
Qinghai	322	female	45	Tibetan	1.74706	0.604888	Yes	mild	AG
Qinghai	331	female	49	Tibetan	1.55919	2.40466	No	No	AA
Qinghai	332	female	40	Tibetan	1.49543	9.04468	Yes	mild	AG
Qinghai	333	female	40	Tibetan	6.2138	2.85129	No	No	AA
Qinghai	334	male	50	Tibetan	1.7883	10.7423	No	No	AG
Qinghai	338	male	56	Tibetan	1.00976	4.39394	No	No	AA
Qinghai	340	female	73	Tibetan	3.69464	7.74959	Yes	severe	AG
Qinghai	343	male	65	Tibetan	3.29264	7.20415	Yes	moderate	AG
Qinghai	345	male	42	Tibetan	1.27497	7.03396	Yes	mild	AA
Qinghai	346	female	44	Tibetan	1.33597	4.54935	No	No	AG
Qinghai	347	female	69	Tibetan	2.36601	34.4833	Yes	severe	AG
Qinghai	348	male	66	Tibetan	1.95517	5.38947	Yes	severe	AA
Qinghai	349	female	52	Tibetan	0.986484	1.67176	No	No	AA
Qinghai	351	male	39	Tibetan	1.85422	5.2525	No	No	AG
Qinghai	354	male	38	Tibetan	1.81278	5.19628	No	No	GG
Qinghai	357	female	47	Tibetan	1.67489	14.3128	No	No	AG
Qinghai	359	female	59	Tibetan	2.99824	6.80471	No	No	AG
Qinghai	362	male	42	Tibetan	1.81633	5.63871	No	No	AA
Qinghai	373	male	46	Tibetan	3.4499	7.64984	No	No	AA
Qinghai	375	female	63	Tibetan	3.90943	10.1018	Yes	moderate	AA
Qinghai	382	female	37	Tibetan	0.751434	3.75625	No	No	AG
Qinghai	385	male	39	Tibetan	2.99824	6.80471	No	No	AA
Qinghai	386	male	37	Tibetan	1.56686	4.86261	No	No	AA
Qinghai	387	female	37	Tibetan	3.53133	7.52801	No	No	AA
Qinghai	389	male	49	Tibetan	1.88063	5.28834	No	No	AA
Qinghai	390	female	51	Tibetan	1.88063	5.28834	No	No	AG
Qinghai	392	male	68	Tibetan	2.11322	5.60391	No	No	AA
Qinghai	393	female	43	Tibetan	2.37457	5.95851	No	No	AA
Qinghai	397	female	38	Tibetan	1.13465	4.27619	No	No	AA
Qinghai	402	male	73	Tibetan	1.67392	5.00787	No	No	AA
Qinghai	404	female	50	Tibetan	1.19326	4.35571	No	No	AG
Qinghai	407	female	52	Tibetan	1.13911	2.61267	No	No	GG
Qinghai	408	female	55	Tibetan	1.36756	15.2861	No	No	AG
Qinghai	409	male	50	Tibetan	0.958212	15.2861	No	No	AA
Qinghai	410	male	52	Tibetan	1.53972	4.82579	No	No	AA
Qinghai	412	female	32	Tibetan	1.07884	4.20047	No	No	AA
Qinghai	413	female	50	Tibetan	1.66637	2.14036	No	No	AG
Qinghai	414	male	40	Tibetan	3.82153	1.37161	No	No	AA
Qinghai	415	female	36	Tibetan	2.57387	5.8379	No	No	AA
Qinghai	417	female	36	Tibetan	0.620364	3.57841	No	No	AA
Qinghai	418	male	46	Tibetan	2.28608	5.83846	No	No	AG
Qinghai	419	female	33	Tibetan	0.470426	3.37497	No	No	AA
Qinghai	420	female	33	Tibetan	0.726619	3.72258	No	No	AG
Qinghai	421	female	38	Tibetan	2.37825	1.02871	No	No	AA
Qinghai	422	male	38	Tibetan	0.921079	3.98642	No	No	AA
Qinghai	423	male	50	Tibetan	1.53972	1.75137	No	No	AG
Qinghai	424	male	45	Tibetan	3.82153	10.8207	No	No	AG
Qinghai	425	male	24	Tibetan	1.19965	4.36438	No	No	AG
Qinghai	426	male	65	Tibetan	4.15372	2.34565	No	No	AG
Qinghai	427	male	58	Tibetan	1.40593	2.25384	No	No	AA
Qinghai	428	female	28	Tibetan	2.08543	1.12692	No	No	AG
Qinghai	429	female	29	Tibetan	1.76852	5.13623	No	No	AG
Qinghai	430	female	33	Tibetan	1.40593	0.732498	No	No	AA
Qinghai	431	female	45	Tibetan	1.40593	0.619806	No	No	AA
Qinghai	432	male	42	Tibetan	2.60716	0.906905	No	No	AG
Qinghai	1	male	45	Tibetan	4.151	8.27182	Yes	moderate	AA
Qinghai	2	female	63	Tibetan	1.35764	4.57874	No	No	AG
Qinghai	3	female	42	Tibetan	1.94772	10.0583	Yes	mild	AA
Qinghai	4	male	42	Tibetan	0.428218	5.64075	Yes	mild	AG
Qinghai	5	male	70	Tibetan	2.78488	11.3357	No	No	AA
Qinghai	6	female	67	Tibetan	2.34802	11.3357	Yes	mild	AA
Qinghai	7	male	42	Tibetan	0.474447	3.38043	Yes	mild	AA
Qinghai	8	male	70	Tibetan	2.8695	6.63004	Yes	severe	AA
Qinghai	9	female	86	Tibetan	1.20442	4.37086	Yes	severe	AA
Qinghai	10	female	74	Tibetan	2.61851	4.59101	No	No	AG
Qinghai	11	female	68	Tibetan	1.36807	18.2294	No	No	AA
Qinghai	12	male	51	Tibetan	0.996879	7.35229	Yes	mild	AG
Qinghai	13	male	44	Tibetan	2.19179	22.6556	No	No	AA
Qinghai	14	female	38	Tibetan	1.76705	1.80882	Yes	mild	AA
Qinghai	15	female	34	Tibetan	0.940124	3.5323	No	No	AA
Qinghai	16	male	48	Tibetan	0.524331	1.4098	Yes	mild	AG
Qinghai	17	female	40	Tibetan	5.61723	4.01387	No	No	AG
Qinghai	18	female	39	Tibetan	0.710422	3.7006	No	No	AA
Qinghai	19	female	65	Tibetan	4.86958	9.34374	Yes	mild	AA
Qinghai	20	female	41	Tibetan	1.59266	6.39511	No	No	AG
Qinghai	21	male	45	Tibetan	1.60313	1.74996	Yes	moderate	AA
Qinghai	22	female	42	Tibetan	5.71255	9.20638	No	No	AA
Qinghai	24	female	47	Tibetan	0.814154	5.30484	No	No	AG
Qinghai	27	female	64	Tibetan	5.94608	27.977	Yes	mild	AA
Qinghai	29	male	39	Tibetan	1.86836	0.564185	Yes	moderate	AG
Qinghai	30	female	33	Tibetan	2.57121	5.13601	No	No	AA
Qinghai	31	female	47	Tibetan	5.93523	10.7896	No	No	AA
Qinghai	32	female	37	Tibetan	1.79525	12.7141	No	No	AA
Qinghai	35	female	46	Tibetan	1.40593	2.4343	Yes	mild	AA
Qinghai	36	female	26	Tibetan	0.943997	2.05099	No	No	AA
Qinghai	38	female	38	Tibetan	0.746043	2.63234	No	No	AA
Qinghai	40	female	34	Tibetan	2.13021	3.4647	No	No	AA
Qinghai	42	female	41	Tibetan	0.730053	5.30488	No	No	AA
Qinghai	43	female	30	Tibetan	0.80804	8.4647	No	No	AA
Qinghai	49	female	31	Tibetan	3.59051	3.07546	No	No	AA
Qinghai	53	female	35	Tibetan	0.480931	3.26128	No	No	AG
Qinghai	54	female	46	Tibetan	0.761273	5.12136	No	No	AA
Qinghai	55	male	49	Tibetan	1.75254	10.9686	No	No	AA
Qinghai	56	male	68	Tibetan	1.91453	5.33434	Yes	severe	AA
Qinghai	57	female	39	Tibetan	2.47784	6.09864	No	No	AG
Qinghai	58	female	80	Tibetan	2.17211	8.64007	Yes	severe	AG
Qinghai	59	female	32	Tibetan	0.502346	2.40961	No	No	AG
Qinghai	60	male	62	Tibetan	4.60546	11.7171	Yes	mild	AG
Qinghai	61	female	70	Tibetan	4.43554	18.9885	Yes	severe	AA
Qinghai	62	female	58	Tibetan	5.64185	15.0815	No	No	AA
Qinghai	64	female	48	Tibetan	5.52059	9.58128	No	No	AA
Qinghai	65	female		Tibetan	2.03296	5.49502	Yes	mild	AA
Qinghai	66	female	62	Tibetan	4.47034	8.80205	Yes	moderate	AA
Qinghai	67	female	59	Tibetan	5.88594	8.87107	Yes	severe	AA
Qinghai	68	female	58	Tibetan	2.13021	11.7171	Yes	moderate	AA
Qinghai	69	male	58	Tibetan	2.78488	17.8813	Yes	severe	AA
Qinghai	70	male	62	Tibetan	2.52833	6.03262	Yes	mild	AA
Qinghai	71	male	57	Tibetan	2.57804	9.35808	Yes	moderate	AG
Qinghai	72	male	70	Tibetan	3.26697	17.2622	Yes	moderate	AG
Qinghai	75	female	62	Tibetan	2.89829	19.4783	Yes	moderate	AA
Qinghai	77	female	82	Tibetan	2.78488	7.97029	Yes	mild	AA
Qinghai	78	female	77	Tibetan	3.49302	5.79657	No	No	AA
Qinghai	80	female	80	Tibetan	2.27875	5.19636	No	No	AA
Qinghai	81	female	73	Tibetan	2.37393	22.4798	Yes	mild	AA
Qinghai	82	male	73	Tibetan	2.08914	4.61472	Yes	severe	AA
Qinghai	83	female	55	Tibetan	3.94118	6.17491	No	No	AA
Qinghai	84	female	61	Tibetan	2.22403	2.57802	Yes	mild	AA
Qinghai	85	female	65	Tibetan	3.15715	15.0522	No	No	AA
Qinghai	88	male	61	Tibetan	4.32004	8.59813	Yes	mild	AA
Qinghai	135	male	68	Tibetan	2.67933	6.28392	Yes	severe	AG
Qinghai	192	female	64	Tibetan	4.91764	9.40895	No	No	AG
Qinghai	193	female	58	Tibetan	4.85748	9.32733	No	No	AG
Qinghai	194	male	50	Tibetan	3.81569	4.51038	No	No	AG
Qinghai	195	male	65	Tibetan	1.84087	1.4438	Yes	severe	AA
Qinghai	196	male	69	Tibetan	1.76306	49.3526	Yes	mild	AG
Qinghai	197	female	48	Tibetan	2.73487	7.05093	Yes	mild	AA
Qinghai	198	male	36	Tibetan	1.76782	2.17344	No	No	AA
Qinghai	199	male	70	Tibetan	5.49349	5.00794	Yes	severe	AA
Qinghai	200	male	66	Tibetan	3.37921	10.3439	No	No	AA
Qinghai	201	female	61	Tibetan	4.86508	9.93343	No	No	AA
Qinghai	203	female	43	Tibetan	0.914436	5.30064	Yes	mild	AA
Qinghai	204	male	55	Tibetan	5.06613	34.4229	No	No	AA
Qinghai	205	male	60	Tibetan	1.12728	2.66762	Yes	severe	AA
Qinghai	207	female	73	Tibetan	1.69766	3.00692	Yes	moderate	AA
Qinghai	210	female	60	Tibetan	2.16454	4.4866	No	No	AA
Qinghai	212	male	37	Tibetan	2.58219	6.24022	No	No	AG
Qinghai	213	male	70	Tibetan	2.63572	0.300692	Yes	moderate	AA
Qinghai	217	male	56	Tibetan	1.21868	2.99583	Yes	mild	AA
Qinghai	218	female	38	Tibetan	3.66427	7.70838	No	No	AA
Qinghai	219	male	30	Tibetan	0.819031	3.84796	No	No	AA
Qinghai	220	female	38	Tibetan	0.963041	11.2165	No	No	AG
Qinghai	221	female	37	Tibetan	1.36146	13.3034	No	No	AA
Qinghai	224	female	49	Tibetan	4.13757	11.2165	Yes	mild	AA
Qinghai	225	female	38	Tibetan	1.18418	8.61711	No	No	AG
Qinghai	227	male	61	Tibetan	1.33148	11.9951	Yes	moderate	AA
Qinghai	230	female	73	Tibetan	9.05147	4.53884	Yes	moderate	AG
Qinghai	231	female	64	Tibetan	2.6395	6.31798	Yes	severe	AG
Qinghai	232	female	58	Tibetan	7.49051	4.53588	No	No	AG
Qinghai	233	female	56	Tibetan	5.30998	10.0611	Yes	mild	AA
Qinghai	234	female	59	Tibetan	3.28763	7.19735	No	No	AA
Qinghai	235	female	70	Tibetan	9.7803	12.9833	No	No	AA
Qinghai	236	female	39	Tibetan	2.91628	8.0505	Yes	mild	AA
Qinghai	237	male	84	Tibetan	2.92735	6.70853	Yes	severe	AA
Qinghai	239	female	69	Tibetan	1.60165	11.04	Yes	mild	GG
Qinghai	240	female	68	Tibetan	1.03207	2.75701	No	No	AG
Qinghai	244	female	50	Tibetan	2.80207	6.53855	Yes	mild	AA
Qinghai	245	female	43	Tibetan	2.3517	10.8082	No	No	AA
Qinghai	246	female	51	Tibetan	2.58689	6.24659	No	No	AA
Qinghai	247	female	81	Tibetan	7.25211	12.5764	No	No	AA
Qinghai	248	female	44	Tibetan	2.80207	10.1775	No	No	AA
Qinghai	250	female	86	Tibetan	3.03414	2.0355	Yes	moderate	AA
Qinghai	251	female	72	Tibetan	5.98612	17.1328	Yes	moderate	AG
Qinghai	252	female	70	Tibetan	3.80704	2.42478	No	No	AG
Qinghai	253	female	46	Tibetan	3.03515	2.30535	Yes	mild	AA
Qinghai	255	male	70	Tibetan	6.51625	13.651	Yes	severe	AG
Qinghai	256	female	74	Tibetan	3.61118	17.5565	No	No	AA
Qinghai	258	male	60	Tibetan	7.64111	3.80165	Yes	mild	AA
Qinghai	259	female	60	Tibetan	2.67122	1.68962	Yes	mild	AA
Qinghai	261	male	55	Tibetan	6.94482	9.77892	No	No	AA
Qinghai	262	female	45	Tibetan	1.60165	7.29071	No	No	AG
Qinghai	263	female	48	Tibetan	4.71021	5.37841	No	No	AG
Qinghai	266	female	51	Tibetan	0.638994	3.60369	No	No	AG
Qinghai	267	male	76	Tibetan	3.42163	10.3863	Yes	mild	AA
Qinghai	270	male	63	Tibetan	4.52574	8.87722	Yes	mild	AA
Qinghai	271	female	59	Tibetan	2.38823	9.14428	No	No	AA
Qinghai	273	female	44	Tibetan	2.39898	8.33465	No	No	AA
Qinghai	274	female	37	Tibetan	1.21928	26.3329	No	No	AA
Qinghai	275	male	61	Tibetan	3.80704	11.4304	Yes	moderate	AG
Qinghai	276	male	44	Tibetan	3.5611	2.50691	No	No	AA
Qinghai	279	male	47	Tibetan	3.5611	5.39242	No	No	AA
Qinghai	281	male	49	Tibetan	8.0291	37.3807	Yes	mild	AG
Qinghai	282	male	52	Tibetan	4.17818	7.3097	No	No	AG
Qinghai	283	male	37	Tibetan	3.42163	7.37917	No	No	AG
Qinghai	284	male	43	Tibetan	5.5349	10.2465	Yes	mild	AA
Qinghai	285	female	48	Tibetan	0.729568	3.72658	No	No	AG
Qinghai	288	male	50	Tibetan	4.01455	8.18364	Yes	mild	AA
Qinghai	289	male	44	Tibetan	6.83511	12.0106	Yes	mild	AA
Qinghai	290	male	45	Tibetan	4.68267	9.09015	Yes	mild	AG
Qinghai	291	male	46	Tibetan	1.73488	5.09058	No	No	AG
Qinghai	292	male	43	Tibetan	5.98612	10.8587	No	No	AG
Qinghai	293	male	43	Tibetan	6.23012	11.1897	Yes	mild	AA
Qinghai	294	female	43	Tibetan	2.58689	9.86288	No	No	AA
Qinghai	296	male	47	Tibetan	5.51291	10.2166	No	No	AA
Qinghai	297	male	30	Tibetan	7.88839	13.4397	No	No	AA
Qinghai	298	male	52	Tibetan	4.05743	8.24182	No	No	AG
Qinghai	299	female	53	Tibetan	4.52574	8.87722	Yes	mild	AA
Qinghai	300	male	43	Tibetan	2.6606	6.34661	No	No	AA
Qinghai	301	female	72	Tibetan	3.74689	7.82048	Yes	severe	AA
Qinghai	302	male	62	Tibetan	2.11847	5.52802	No	No	AA
Qinghai	303	male	69	Tibetan	2.08543	1.13363	Yes	severe	AA
Qinghai	305	male	78	Tibetan	1.47865	4.74293	Yes	severe	AA
Qinghai	306	female	72	Tibetan	2.56696	6.21955	No	No	AA
Qinghai	307	female	59	Tibetan	1.53892	4.82471	No	No	AG
Qinghai	310	male	69	Tibetan	3.03997	4.77888	No	No	AA
Qinghai	311	male	57	Tibetan	0.844854	5.35274	Yes	mild	AA
Qinghai	313	male	63	Tibetan	10.6786	38.9125	Yes	moderate	AG
Qinghai	315	male	55	Han	0.973957	4.05816	No	No	AA
Qinghai	316	female	63	Tibetan	6.08015	4.87672	No	No	AA
Qinghai	317	female	35	Tibetan	7.34544	12.703	Yes	mild	AA
Qinghai	320	male	55	Tibetan	3.06401	6.89395	No	No	AG
Qinghai	323	female	41	Tibetan	2.75491	12.0012	Yes	mild	AA
Qinghai	324	male	30	Tibetan	3.2	6	No	No	AA
Qinghai	325	female	47	Tibetan	5.37522	8.22279	No	No	GG
Qinghai	326	male	48	Tibetan	2.50643	8.22279	No	No	AG
Qinghai	327	female	66	Tibetan	4.95085	36.4799	Yes	moderate	AA
Qinghai	328	female	58	Tibetan	2.26661	14.5042	No	No	AA
Qinghai	329	female	32	Tibetan	2.08766	6.41048	No	No	AA
Qinghai	330	male	42	Tibetan	7.034	23.7205	No	No	AA
Qinghai	331	female	37	Tibetan	1.77104	23.7205	No	No	AA
Qinghai	332	male	58	Tibetan	2.26661	2.65614	No	No	AA
Qinghai	333	female	35	Tibetan	1.91753	5.33841	Yes	moderate	AA
Sinkiang	1	female	58	Kazakh	4.75702	2.26292	Yes	mild	AG
Sinkiang	2	male	55	Kazakh	5.10101	15.6143	No	No	AG
Sinkiang	3	male	51	Kazakh	3.76934	5.02266	Yes	severe	AG
Sinkiang	4	female	50	Kazakh	3.69717	5.02266	Yes	mild	AA
Sinkiang	5	female	70	Kazakh	4.10421	3.34076	Yes	moderate	AA
Sinkiang	6	female	68	Kazakh	3.35529	101.954	No	No	AA
Sinkiang	7	female	41	Kazakh	6.61768	4.61805	Yes	moderate	AA
Sinkiang	8	male	77	Kazakh	4.66664	10.1657	Yes	mild	AG
Sinkiang	9	male	60	Kazakh	11.0375	7.28704	Yes	mild	AA
Sinkiang	10	female	59	Kazakh	3.62594	7.50357	Yes	mild	AG
Sinkiang	11	female	40	Kazakh	3.55643	3.19855	No	No	AG
Sinkiang	12	female	29	Kazakh	2.71012	13.2599	No	No	AG
Sinkiang	13	female	67	Kazakh	4.3181	10.9269	No	No	GG
Sinkiang	14	male	54	Kazakh	3.16553	1.59779	No	No	AA
Sinkiang	16	male	74	Kazakh	2.08543	1.61734	No	No	AA
Sinkiang	17	female	47	Kazakh	6.36315	7.76985	No	No	GG
Sinkiang	18	male	65	Kazakh	7.40231	22.7379	No	No	GG
Sinkiang	19	female	47	Kazakh	4.70199	5.91447	No	No	AG
Sinkiang	20	male	53	Kazakh	4.23448	5.68448	Yes	mild	AG
Sinkiang	21	female	60	Kazakh	3.1534	10.0337	No	No	AA
Sinkiang	22	male	75	Kazakh	2.14728	3.50065	Yes	severe	AA
Sinkiang	23	female	73	Kazakh	2.88427	24.2245	No	No	AG
Sinkiang	24	female	48	Kazakh	5.89031	14.4236	No	No	AA
Sinkiang	25	female	43	Kazakh	3.42104	4.06433	No	No	AA
Sinkiang	26	female	40	Kazakh	4.85132	4.45921	No	No	AG
Sinkiang	27	male	40	Kazakh	2.79614	4.45921	No	No	AG
Sinkiang	28	female	50	Kazakh	7.60605	7.31955	No	No	AA
Sinkiang	30	male	48	Kazakh	1.51422	14.0862	No	No	AG
Sinkiang	31	female	48	Kazakh	6.12342	14.0862	No	No	AA
Sinkiang	32	female	58	Kazakh	2.7531	0.873751	No	No	AA
Sinkiang	33	female	69	Kazakh	2.06554	6.3571	No	No	AA
Sinkiang	34	male	46	Kazakh	2.99834	4.9851	No	No	AA
Sinkiang	35	female	40	Kazakh	6.87957	5.04678	No	No	AA
Sinkiang	36	male	77	Kazakh	4.38491	6.15377	No	No	AG
Sinkiang	37	male	55	Kazakh	11.3943	8.05157	Yes	mild	AA
Sinkiang	38	male	53	Kazakh	8.64465	17.83	No	No	AA
Sinkiang	39	female	43	Kazakh	3.99559	0.821597	No	No	AA
Sinkiang	40	male	62	Kazakh	4.66664	9.06839	Yes	mild	AG
Sinkiang	41	female	57	Kazakh	3.04503	6.86819	No	No	AA
Sinkiang	42	male	50	Kazakh	3.32937	7.25399	No	No	GG
Sinkiang	43	male	67	Kazakh	2.7638	3.91165	No	No	AA
Sinkiang	44	female	58	Kazakh	2.92911	5.67186	No	No	AA
Sinkiang	45	male	66	Kazakh	4.54068	11.9082	No	No	AA
Sinkiang	46	male	62	Kazakh	3.14119	6.52478	Yes	mild	AG
Sinkiang	47	female	54	Kazakh	10.5432	23.166	No	No	AG
Sinkiang	48	male	64	Kazakh	4.3181	2.42985	Yes	moderate	AA
Sinkiang	49	female	64	Kazakh	2.7638	1.13146	No	No	AA
Sinkiang	50	male	55	Kazakh	5.66608	15.6143	No	No	AG
Sinkiang	51	female	47	Kazakh	4.15372	22.1931	Yes	mild	AA
Sinkiang	52	male	50	Kazakh	4.85132	7.21178	No	No	AG
Sinkiang	53	male	60	Kazakh	2.95598	6.73892	Yes	severe	AA
Sinkiang	53	female	43	Kazakh	3.91721	8.05157	No	No	AG
Sinkiang	54	female	70	Kazakh	6.74434	12.3666	No	No	AG
Sinkiang	55	female	64	Kazakh	4.48899	9.74765	Yes	mild	AA
Sinkiang	56	female	55	Kazakh	2.71034	3.0895	No	No	AA
Sinkiang	57	male	60	Kazakh	2.92911	5.42817	Yes	moderate	AA
Sinkiang	58	female	58	Kazakh	1.76852	5.0108	No	No	AA
Sinkiang	59	female	40	Kazakh	3.84349	10.2563	No	No	AA
Sinkiang	60	female	56	Kazakh	2.59295	2.71754	Yes	moderate	AA
Sinkiang	68	male	50	Kazakh	6.92997	53.777	No	No	AA
Sinkiang	70	male	58	Kazakh	3.62594	16.889	Yes	mild	AG
Sinkiang	71	female	33	Kazakh	5.66608	10.4244	No	No	AG
Sinkiang	73	female	74	Kazakh	4.15372	5.16358	Yes	moderate	AG
Sinkiang	75	male	46	Kazakh	3.84349	16.617	No	No	AA
Sinkiang	77	female	52	Kazakh	6.61768	11.7156	Yes	mild	AG
Sinkiang	78	female	50	Kazakh	4.57604	12.8763	No	No	AG
Sinkiang	79	male	57	Kazakh	4.15372	12.8763	No	No	AA
Sinkiang	80	female	37	Kazakh	5.64226	12.4915	No	No	AA
Sinkiang	82	female	42	Kazakh	2.7638	6.48662	No	No	AA
Sinkiang	86	male	50	Kazakh	5.06159	4.92302	No	No	AG
Sinkiang	87	male	36	Kazakh	7.06567	12.3234	No	No	AG
Sinkiang	88	male	29	Kazakh	3.84349	7.95154	No	No	AG
Sinkiang	89	male	49	Kazakh	0.771449	3.7834	No	No	AG
Sinkiang	90	female	36	Kazakh	10.7418	10.8307	No	No	AG
Sinkiang	91	male	36	Kazakh	9.7558	16.1031	No	No	AA
Sinkiang	92	female	48	Kazakh	7.90686	5.31251	Yes	mild	AA
Sinkiang	1	female	54	Kazakh	3.04503	10.8414	Yes	mild	AG
Sinkiang	2	female	67	Kazakh	2.92911	16.0093	No	No	AG
Sinkiang	3	female	65	Kazakh	2.73182	12.9878	Yes	mild	AA
Sinkiang	4	female	54	Han	1.35908	4.58069	No	No	AG
Sinkiang	5	female	60	Kazakh	6.74434	29.2674	Yes	mild	GG
Sinkiang	10	female	40	Kazakh	6.46264	32.1399	No	No	AG
Sinkiang	11	female	58	Han	2.60716	1.799	No	No	AA
Sinkiang	13	female	60	Kazakh	4.59383	3.78554	No	No	AA
Sinkiang	14	female	48	Han	1.67574	0.151326	No	No	AA
Sinkiang	20	female	68	Han	3.40776	7.36034	No	No	AA
Sinkiang	21	male	63	Kazakh	7.72909	13.2235	Yes	mild	AA
Sinkiang	22	male	62	Han	2.8176	6.55962	No	No	AA
Sinkiang	24	male	48	Han	1.63644	2.86524	No	No	AA
Sinkiang	26	female	46	Han	1.02714	0.0457058	No	No	AA
Sinkiang	27	male	54	Han	1.45735	0.0457058	No	No	AA
Sinkiang	31	female	66	Han	0.879443	0.265493	No	No	AA
Sinkiang	36	male	40	Kazakh	6.87957	40.1748	Yes	mild	AG
Sinkiang	41	male	60	Han	4.04191	8.22076	Yes	mild	AG
Sinkiang	43	female	40	Kazakh	7.43486	7.06838	No	No	AA
Sinkiang	44	female	40	Kazakh	5.8654	6.44185	No	No	AA
Sinkiang	45	male	66	Han	0.513376	3.43325	No	No	AA
Sinkiang	47	male	46	Kazakh	8.64465	2.35613	No	No	AA
Sinkiang	48	male	77	Han	3.99559	2.80225	Yes	mild	AG
Sinkiang	49	female	74	Han	2.42233	0.700562	No	No	AG
Sinkiang	50	female	61	Han	2.30322	5.8617	No	No	AA
Sinkiang	51	male	59	Han	4.96437	9.47236	No	No	AG
Sinkiang	52	male	34	Han	1.98691	2.22274	No	No	AA
Sinkiang	53	male	70	Han	1.91127	2.22274	No	No	AG
Sinkiang	54	female	38	Kazakh	3.16553	11.4846	No	No	AA
Sinkiang	56	female	57	Han	3.99559	8.15792	No	No	AA
Sinkiang	58	female	46	Han	1.83851	5.23119	No	No	AG
Sinkiang	59	female	58	Han	2.57742	1.22676	Yes	mild	AA
Sinkiang	60	female	50	Han	3.22764	7.11597	No	No	AA
Sinkiang	61	male	77	Han	1.57414	4.87249	Yes	mild	AA
Sinkiang	62	female	76	Han	3.58399	7.59946	No	No	AA
Sinkiang	68	male	60	Han	2.41244	1.29648	No	No	AA
Sinkiang	71	male	78	Kazakh	10.5432	2.78472	No	No	GG
Sinkiang	72	female	68	Kazakh	8.03497	4.17709	No	No	AG
Sinkiang	73	male	60	Han	4.05762	8.24207	No	No	AA
Sinkiang	74	female	44	Han	1.34778	4.56537	No	No	AA
Sinkiang	76	female	63	Han	2.50791	6.13943	No	No	AA
Sinkiang	77	male	45	Kazakh	2.59749	10.7952	Yes	mild	GG
Sinkiang	78	female	43	Kazakh	5.45038	8.6362	Yes	mild	AG
Sinkiang	82	male	60	Han	6.12342	11.0538	No	No	AG
Sinkiang	83	male	78	Han	1.24712	4.4288	Yes	mild	AA
Sinkiang	84	female	69	Han	3.63	12.2	No	No	AA
Sinkiang	86	female	40	Kazakh	2.41244	5.58065	No	No	AA
Sinkiang	87	male	61	Han	2.44119	6.04891	No	No	AA
Sinkiang	92	female	75	Han	3.16553	7.03169	No	No	AG
Sinkiang	96	male	62	Han	3.35529	7.28916	No	No	AG
Sinkiang	1	female	49	Kazakh	3.47449	8.00815	No	No	AG
Sinkiang	2	male	54	Kazakh	3.50155	7.4876	No	No	AA
Sinkiang	3	male	53	Kazakh	1.78996	4.22235	No	No	AG
Sinkiang	4	female	51	Kazakh	1.13259	4.18938	No	No	AA
Sinkiang	5	male	46	Kazakh	5.04331	2.49083	Yes	mild	AA
Sinkiang	6	female	47	Kazakh	1.94186	5.37141	No	No	AA
Sinkiang	7	female	65	Kazakh	2.3206	17.4088	No	No	AG
Sinkiang	8	male	50	Kazakh	1.29648	8.95559	No	No	GG
Sinkiang	9	male	62	Kazakh	3.05705	20.3879	No	No	AA
Sinkiang	10	female	60	Kazakh	3.84349	7.95154	No	No	AA
Sinkiang	11	female	48	Kazakh	3.26542	10.194	No	No	AA
Sinkiang	12	male	49	Kazakh	2.8176	10.3328	No	No	AG
Sinkiang	13	male	53	Kazakh	3.69717	20.0758	No	No	AG
Sinkiang	14	female	43	Kazakh	4.48899	20.0758	Yes	mild	AA
Sinkiang	15	male	45	Kazakh	2.92911	3.07639	No	No	AA
Sinkiang	16	male	72	Kazakh	3.04503	1.40459	No	No	AA
Sinkiang	17	female	45	Kazakh	3.93364	7.59416	No	No	AG
Sinkiang	18	female	45	Kazakh	4.66664	3.37179	Yes	mild	AG
Sinkiang	19	female	56	Kazakh	3.64003	6.63398	No	No	AA
Sinkiang	20	male	49	Kazakh	3.16553	6.53241	No	No	AG
Sinkiang	21	female	45	Kazakh	4.85132	6.53241	Yes	mild	AA
Sinkiang	22	male	50	Kazakh	3.29081	11.2948	Yes	mild	AA
Sinkiang	23	female	45	Kazakh	3.55643	11.2948	No	No	AA
Sinkiang	24	female	60	Kazakh	3.421	6.53241	No	No	AA
Sinkiang	25	male	55	Kazakh	1.83851	7.71224	Yes	mild	AG
Sinkiang	26	female	51	Kazakh	1.38033	4.60953	Yes	mild	AG
Sinkiang	28	male	58	Kazakh	4.54068	13.5661	No	No	AA
Sinkiang	29	female	58	Kazakh	4.85132	9.31897	No	No	AG
Sinkiang	31	female	54	Kazakh	2.8176	9.9656	Yes	mild	GG
Sinkiang	32	male	48	Kazakh	3.93364	10.239	Yes	mild	AG
Sinkiang	33	male	50	Kazakh	2.50791	41.6993	Yes	moderate	AA
Sinkiang	34	male	72	Kazakh	1.86075	6.63398	Yes	mild	AG
Sinkiang	35	male	50	Kazakh	5.95711	22.4764	No	No	AA
Sinkiang	36	female	48	Kazakh	5.04331	9.57946	Yes	mild	AG
Sinkiang	37	female	58	Kazakh	5.04331	26.2571	No	No	AG
Sinkiang	38	male	45	Kazakh	3.29081	44.5563	No	No	GG
Sinkiang	39	female	45	Kazakh	1.4687	4.72943	No	No	AG
Sinkiang	40	male	69	Kazakh	3.59792	8.79726	No	No	AG
Sinkiang	41	male	41	Kazakh	3.84349	24.9462	No	No	AA
Sinkiang	43	female	68	Kazakh	2.94075	3.63057	Yes	mild	AG
Sinkiang	44	female	68	Kazakh	9.02717	7.00164	No	No	AG
Sinkiang	45	female	57	Kazakh	1.27911	4.47219	No	No	AA
Sinkiang	46	male	65	Kazakh	1.18493	4.34442	Yes	mild	AA
Sinkiang	47	female	70	Kazakh	1.40736	3.50082	Yes	mild	AA
Sinkiang	48	female	55	Kazakh	3.42104	2.32619	No	No	AG
Sinkiang	49	male	57	Kazakh	2.95218	6.74221	Yes	mild	AG
Sinkiang	50	female	50	Kazakh	1.48786	1.47667	Yes	mild	AA
Sinkiang	51	female	45	Kazakh	6.31488	11.3047	Yes	mild	AA
Sinkiang	52	male	56	Kazakh	6.36315	0.903963	Yes	mild	AG
Sinkiang	53	male	50	Kazakh	0.934092	4.00408	No	No	AA
Sinkiang	54	female	59	Kazakh	1.51844	4.79692	Yes	mild	AA
Sinkiang	55	female	48	Kazakh	0.821152	3.85084	Yes	mild	AA
Sinkiang	57	female	48	Kazakh	2.08543	1.30406	No	No	GG
Sinkiang	58	male	48	Kazakh	2.05428	2.79023	No	No	AA
Sinkiang	59	female	45	Kazakh	1.95698	11.998	No	No	AA
Sinkiang	60	female	46	Kazakh	18.7474	28.1732	No	No	AG
Sinkiang	61	male	60	Kazakh	5.62041	5.03282	Yes	mild	AA
Sinkiang	62	male	77	Kazakh	3.2027	4.92222	Yes	severe	AG
Sinkiang	64	female	45	Kazakh	6.57672	11.66	No	No	AA
Sinkiang	65	male	65	Kazakh	2.6381	17.9967	Yes	moderate	AG
Sinkiang	66	female	45	Kazakh	0.703835	3.69166	Yes	mild	AA
Sinkiang	67	male	50	Kazakh	2.71034	1.65553	Yes	mild	AG
Sinkiang	68	female	47	Kazakh	2.32434	5.89037	No	No	AA
Sinkiang	69	male	67	Kazakh	1.40593	0.120224	Yes	mild	AA
Sinkiang	71	male	60	Kazakh	0.373963	3.24409	No	No	AG
Sinkiang	72	female	51	Kazakh	2.69557	10.2027	Yes	mild	AA
Sinkiang	73	male	53	Kazakh	1.40593	0.206687	No	No	GG
Sinkiang	74	female	48	Kazakh	1.40593	2.31762	Yes	mild	AA
Sinkiang	75	female	45	Kazakh	1.11949	3.24409	No	No	GG
Sinkiang	77	male	63	Kazakh	2.38332	5.97039	Yes	mild	AG
Sinkiang	78	female	45	Kazakh	7.32468	12.6748	No	No	AA
Sinkiang	80	female	45	Kazakh	3.64003	0.0678103	No	No	AA
Sinkiang	81	female	46	Kazakh	3.42104	0.754275	No	No	AG
Sinkiang	82	female	68	Kazakh	2.8176	3.22375	No	No	AA
Sinkiang	83	female	47	Kazakh	1.40593	0.967126	No	No	AA
Sinkiang	85	male	65	Kazakh	3.57012	36.3514	No	No	AA
Sinkiang	86	female	45	Kazakh	1.40593	2.24683	Yes	mild	AA
Sinkiang	87	female	50	Kazakh	2.50125	6.13039	No	No	AG
Sinkiang	88	female	45	Kazakh	2.08543	1.98848	No	No	AA
Sinkiang	89	female	45	Kazakh	0.413227	3.29737	No	No	AA
Sinkiang	90	female	80	Kazakh	1.86199	2.81404	No	No	AA
Sinkiang	91	female	62	Kazakh	8.03497	13.6385	No	No	AA
Sinkiang	92	female	46	Kazakh	0.166576	2.96271	Yes	mild	AG
Sinkiang	1	female	44	Kazakh	2.65359	3.19233	No	No	GG
Sinkiang	2	male	53	Kazakh	4.16921	7.66662	Yes	mild	AA
Sinkiang	3	female	53	Kazakh	2.06043	8.68004	No	No	AA
Sinkiang	4	male	62	Kazakh	1.85132	1.55287	No	No	AA
Sinkiang	5	male	55	Kazakh	1.11621	4.83785	Yes	mild	AA
Sinkiang	6	female	52	Kazakh	1.50855	4.83785	No	No	GG
Sinkiang	7	female	60	Kazakh	2.03879	1.55287	No	No	AG
Sinkiang	8	female	47	Kazakh	3.34121	8.0752	Yes	mild	AG
Sinkiang	9	male	48	Kazakh	7.60838	8.0752	No	No	AG
Sinkiang	10	male	63	Kazakh	4.66776	1.92003	Yes	mild	AA
Sinkiang	11	female	60	Kazakh	2.08336	8.48347	No	No	AG
Sinkiang	12	female	37	Kazakh	1.75374	8.00815	No	No	AG
Sinkiang	13	female	46	Kazakh	3.24401	1.49549	Yes	mild	AG
Sinkiang	14	female	58	Kazakh	1.11621	2.18819	No	No	AA
Sinkiang	15	male	70	Kazakh	0.506247	1.73856	No	No	AG
Sinkiang	16	female	70	Kazakh	2.11702	1.73856	No	No	AG
Sinkiang	17	male	80	Kazakh	1.15904	4.30929	Yes	severe	AA
Sinkiang	18	female	78	Kazakh	1.46728	4.72751	No	No	AA
Sinkiang	19	female	46	Kazakh	3.61043	8.63447	Yes	mild	AA
Sinkiang	20	male	50	Kazakh	7.77872	8.63447	No	No	AG
Sinkiang	21	female	54	Kazakh	2.24294	1.81168	No	No	AG
Sinkiang	23	female	46	Kazakh	1.82103	3.91608	No	No	AA
Sinkiang	24	male	48	Kazakh	1.82103	8.41489	Yes	mild	AA
Sinkiang	25	female	47	Kazakh	2.19824	8.41489	Yes	mild	AA
Sinkiang	27	female	47	Kazakh	2.65359	8.63447	No	No	AA
Sinkiang	28	female	49	Kazakh	3.72391	4.06633	No	No	AA
Sinkiang	29	female	37	Kazakh	3.59713	5.47342	No	No	AA
Sinkiang	31	female	50	Kazakh	2.97091	1.55287	Yes	mild	AG
Sinkiang	32	female	51	Kazakh	1.39912	1.99398	Yes	mild	AA
Sinkiang	33	female	45	Kazakh	1.15011	1.99398	No	No	AA
Sinkiang	34	male	56	Kazakh	4.50523	5.90466	No	No	AG
Sinkiang	35	female	55	Kazakh	3.0849	5.90466	No	No	AG
Sinkiang	36	male	73	Kazakh	1.87885	5.63654	No	No	AG
Sinkiang	37	female	63	Kazakh	0.890506	2.69619	No	No	AA
Sinkiang	38	female	43	Kazakh	0.688609	4.49365	No	No	AA
Sinkiang	39	female	36	Kazakh	2.06805	1.74891	Yes	mild	GG
Sinkiang	40	male	44	Kazakh	1.96346	5.59509	No	No	AA
Sinkiang	41	female	44	Kazakh	1.82103	3.2638	No	No	AG
Sinkiang	42	female	61	Kazakh	4.048	1.20351	No	No	AA
Sinkiang	43	female	65	Kazakh	1.45281	5.75409	No	No	GG
Sinkiang	44	female	54	Kazakh	3.86679	3.92515	Yes	moderate	AA
Sinkiang	45	female	85	Kazakh	1.8445	11.618	No	No	AA
Sinkiang	46	female	42	Kazakh	2.08543	1.55287	Yes	mild	GG
Sinkiang	47	female	49	Kazakh	2.75541	5.80899	No	No	AA
Sinkiang	48	female	40	Kazakh	2.75541	4.84809	No	No	AA
Sinkiang	49	female	64	Kazakh	6.80181	1.55287	No	No	AA
Sinkiang	50	female	50	Kazakh	1.96346	4.80489	No	No	AA
Sinkiang	51	female	36	Kazakh	5.06993	5.82079	No	No	AG
Sinkiang	53	male	67	Kazakh	4.048	2.10614	No	No	AA
Sinkiang	54	female	56	Kazakh	1.8445	5.23931	Yes	mild	AG
Sinkiang	55	female	45	Kazakh	3.72391	7.73358	No	No	AG
Sinkiang	56	female	42	Kazakh	1.26593	3.64207	Yes	mild	AA
Sinkiang	57	female	48	Kazakh	1.71327	1.78424	Yes	mild	AG
Sinkiang	58	female	43	Kazakh	2.42367	3.64207	Yes	mild	AA
Sinkiang	59	female	57	Kazakh	4.49528	4.13483	Yes	mild	AG
Sinkiang	60	female	36	Kazakh	2.13981	5.64	No	No	AA
Sinkiang	62	male	62	Kazakh	1.11621	3.57641	No	No	AG
Sinkiang	64	female	36	Kazakh	1.68894	4.72623	No	No	AA
Sinkiang	65	male	50	Kazakh	2.31726	2.84537	No	No	AA
Sinkiang	67	female	48	Kazakh	3.0849	6.63398	No	No	AG
Sinkiang	68	male	67	Kazakh	1.71327	7.19096	Yes	mild	AA
Sinkiang	1	female	53	Kazakh	1.68894	5.89175	No	No	AA
Sinkiang	2	male	66	Kazakh	6.07533	3.36455	Yes	mild	AA
Sinkiang	3	female	62	Kazakh	11.379	18.1757	Yes	moderate	AG
Sinkiang	4	female	70	Kazakh	2.75541	4.53653	No	No	GG
Sinkiang	5	male	51	Kazakh	1.56643	4.92418	No	No	AA
Sinkiang	6	female	68	Kazakh	2.65359	17.4151	No	No	AA
Sinkiang	7	female	54	Kazakh	5.42644	14.0866	No	No	AA
Sinkiang	8	female	57	Kazakh	3.3289	1.88569	No	No	AG
Sinkiang	9	female	47	Kazakh	1.50855	9.58327	No	No	AG
Sinkiang	10	female	45	Kazakh	2.06043	3.36053	Yes	mild	AA
Sinkiang	12	female	37	Kazakh	3.86679	37.1683	No	No	AA
Sinkiang	13	female	45	Kazakh	3.86679	8.3839	No	No	AA
Sinkiang	14	male	72	Kazakh	9.19259	12.0122	No	No	AA
Sinkiang	15	male	71	Kazakh	2.48709	20.4685	No	No	AG
Sinkiang	16	male	43	Kazakh	5.64259	37.1683	No	No	AA
Sinkiang	17	female	62	Kazakh	2.37017	14.5762	No	No	AA
Sinkiang	18	male	48	Kazakh	10.6867	9.69371	Yes	mild	AA
Sinkiang	19	female	45	Kazakh	2.24294	7.75517	No	No	AA
Sinkiang	20	female	38	Kazakh	5.42644	6.55048	No	No	AA
Sinkiang	21	female	72	Kazakh	4.49528	20.3492	No	No	AA
Sinkiang	22	male	74	Kazakh	3.5863	3.88217	Yes	mild	AA
Sinkiang	23	male	42	Kazakh	4.49528	12.9586	Yes	mild	AG
Sinkiang	25	female	42	Kazakh	8.59369	23.9472	No	No	AG
Sinkiang	26	male	70	Kazakh	2.86113	14.8219	No	No	AG
Sinkiang	28	male	51	Kazakh	3.73235	9.07305	Yes	mild	AA
Sinkiang	29	male	60	Kazakh	1.55079	3.88217	Yes	moderate	AG
Sinkiang	30	female	58	Kazakh	2.90404	6.38123	No	No	AG
Sinkiang	31	female	48	Kazakh	4.39035	9.41201	No	No	AA
Sinkiang	32	female	41	Kazakh	4.01515	9.69371	No	No	AA
Sinkiang	33	female	40	Kazakh	2.68749	5.1321	Yes	mild	AG
Sinkiang	34	male	36	Kazakh	1.96346	4.17395	No	No	AA
Sinkiang	35	female	71	Kazakh	1.61504	10.7589	No	No	AG
Sinkiang	36	male	65	Kazakh	4.16921	6.38123	No	No	AG
Sinkiang	37	male	58	Kazakh	4.01515	1.62653	No	No	AA
Sinkiang	38	female	36	Kazakh	2.47793	14.6271	No	No	AA
Sinkiang	39	female	65	Kazakh	1.75374	4.35842	Yes	mild	AG
Sinkiang	41	female	68	Kazakh	3.72391	4.39979	Yes	mild	AG
Sinkiang	42	male	53	Kazakh	1.50568	6.07879	Yes	mild	AA
Sinkiang	43	female	36	Kazakh	2.32726	3.24202	No	No	AA
Sinkiang	45	female	43	Kazakh	1.41935	11.0381	No	No	AG
Sinkiang	46	male	36	Kazakh	3.65062	8.45197	No	No	AG
Sinkiang	47	female	45	Kazakh	2.11702	30.0169	Yes	mild	AG
Sinkiang	48	female	36	Kazakh	9.88735	5.17623	No	No	AG
Sinkiang	49	female	36	Kazakh	4.79692	1.29406	Yes	mild	AG
Sinkiang	50	female	36	Kazakh	1.68894	7.83889	Yes	mild	AA
Sinkiang	51	female	37	Kazakh	2.97091	13.0648	No	No	AG
Sinkiang	52	female	36	Kazakh	3.41601	2.77698	No	No	AA
Sinkiang	53	female	36	Kazakh	1.66343	7.70168	No	No	AA
Sinkiang	54	male	39	Kazakh	7.33378	3.24409	No	No	AG
Sinkiang	55	male	41	Kazakh	4.85032	2.58811	No	No	AG
Sinkiang	57	female	45	Kazakh	1.75374	13.9512	No	No	AG
Sinkiang	58	male	37	Kazakh	3.86679	2.74781	No	No	AA
Sinkiang	27	male	70	Kazakh	1.59137	4.89588	Yes	mild	AA
